# Supplementary material for: catena-Poly[[bis­(nitrato-κO)cadmium]bis­[μ-1,3-bis­[(1H-1,2,4-triazol-1-yl)meth­yl]benzene-κ2 N 4:N 4′]]
Source: Acta Crystallogr Sect E Struct Rep Online. 2012 May 31;68(Pt 6):m856. doi: 10.1107/S1600536812023288 (PMC3379191; doi:10.1107/S1600536812023288)
Supplement: Supplementary file 1 [file e-68-0m856-sup1.cif]

##############################################################################
#                                                                            #
# This CIF contains the data in a paper accepted for publication in          #
# Acta Crystallographica Section E. It conforms to the requirements of       #
# Notes for Authors for Acta Crystallographica Section E, and has been       #
# peer reviewed under the auspices of the IUCr Commission on Journals.       #
#                                                                            #
# Full details of the Crystallographic Information File format               #
# are given in the paper "The Crystallographic Information File (CIF):       #
# a New Standard Archive File for Crystallography" by S. R. Hall, F. H.      #
# Allen and I. D. Brown [Acta Cryst. (1991), A47, 655-685].                  #
#                                                                            #
# The current version of the core CIF dictionary is obtainable from          #
# ftp://ftp.iucr.org/pub/cif_core.dic.                                       #
#                                                                            #
# Software is freely available for graphical display of the structure(s)     #
# in this CIF. For information consult the CIF software page                 #
# http://www.iucr.org/resources/cif/software.                                #
#                                                                            #
# This file may be used for bona fide research purposes within the           #
# scientific community so long as proper attribution is given to the journal # 
# article from which it was obtained.                                        #
#                                                                            #
##############################################################################
data_I
_audit_creation_method     SHELXL-97
_chemical_name_systematic
;
<i>catena</i>-Poly[[bis(nitrato-\k<i>O</i>)cadmium]bis[\m-1,3-bis[(1<i>H</i>-
1,2,4-triazol-1-yl)methyl]benzene-\k^2^<i>N</i>^4^:<i>N</i>^4'^]]
;
_chemical_name_common     ?
_chemical_formula_moiety     'C24 H24 Cd N14 O6'
_chemical_formula_sum     'C24 H24 Cd N14 O6'
_chemical_formula_iupac     '[Cd (N O3)2 (C12 H12 N6)2]'
_chemical_formula_weight     716.97
_chemical_melting_point     ?
_symmetry_cell_setting     triclinic
_symmetry_space_group_name_H-M     'P -1'
_symmetry_space_group_name_Hall     '-P 1'
loop_
    _symmetry_equiv_pos_as_xyz
    'x, y, z'
    '-x, -y, -z'
_cell_length_a     8.0412(16)
_cell_length_b     8.7303(17)
_cell_length_c     11.598(2)
_cell_angle_alpha     105.12(3)
_cell_angle_beta     90.20(3)
_cell_angle_gamma     109.71(3)
_cell_volume     736.2(2)
_cell_formula_units_Z     1
_cell_measurement_reflns_used     7192
_cell_measurement_theta_min     3.01
_cell_measurement_theta_max     27.54
_cell_measurement_temperature     293(2)
_exptl_crystal_description     block
_exptl_crystal_colour     colourless
_exptl_crystal_size_max     0.41
_exptl_crystal_size_mid     0.28
_exptl_crystal_size_min     0.15
_exptl_crystal_density_diffrn     1.617
_exptl_crystal_density_meas     ?
_exptl_crystal_density_method     'not measured'
_exptl_crystal_F_000     362
_exptl_absorpt_coefficient_mu     0.807
_exptl_absorpt_correction_type     multi-scan
_exptl_absorpt_process_details     '(ABSCOR; Higashi, 1995)'
_exptl_absorpt_correction_T_min     0.7343
_exptl_absorpt_correction_T_max     0.8858
_exptl_special_details     ?
_diffrn_ambient_temperature     293(2)
_diffrn_radiation_type     MoK\a
_diffrn_radiation_wavelength     0.71073
_diffrn_radiation_source     'fine-focus sealed tube'
_diffrn_radiation_monochromator     graphite
_diffrn_measurement_device_type     'Rigaku R-AXIS RAPID'
_diffrn_measurement_method     '\w scan'
_diffrn_detector_area_resol_mean     ?
_diffrn_reflns_number     7285
_diffrn_reflns_av_R_equivalents     0.0202
_diffrn_reflns_av_sigmaI/netI     0.0258
_diffrn_reflns_theta_min     3.01
_diffrn_reflns_theta_max     27.48
_diffrn_reflns_theta_full     27.48
_diffrn_measured_fraction_theta_max     0.988
_diffrn_measured_fraction_theta_full     0.988
_diffrn_reflns_limit_h_min     -10
_diffrn_reflns_limit_h_max     10
_diffrn_reflns_limit_k_min     -11
_diffrn_reflns_limit_k_max     10
_diffrn_reflns_limit_l_min     -15
_diffrn_reflns_limit_l_max     15
_diffrn_standards_number     0
_diffrn_standards_interval_count     0
_diffrn_standards_interval_time     0
_diffrn_standards_decay_%     0
_refine_special_details
;
 Refinement of F^2^ against ALL reflections.  The weighted R-factor wR and
 goodness of fit S are based on F^2^, conventional R-factors R are based
 on F, with F set to zero for negative F^2^. The threshold expression of
 F^2^ > 2sigma(F^2^) is used only for calculating R-factors(gt) etc. and is
 not relevant to the choice of reflections for refinement.  R-factors based
 on F^2^ are statistically about twice as large as those based on F, and R-
 factors based on ALL data will be even larger.
;
_reflns_number_total     3346
_reflns_number_gt     3216
_reflns_threshold_expression     I>2sigma(I)
_refine_ls_structure_factor_coef     Fsqd
_refine_ls_matrix_type     full
_refine_ls_R_factor_all     0.0317
_refine_ls_R_factor_gt     0.0304
_refine_ls_wR_factor_gt     0.0791
_refine_ls_wR_factor_ref     0.0796
_refine_ls_goodness_of_fit_ref     1.029
_refine_ls_restrained_S_all     1.058
_refine_ls_number_reflns     3346
_refine_ls_number_parameters     224
_refine_ls_number_restraints     3
_refine_ls_hydrogen_treatment     constr
_refine_ls_weighting_scheme     calc
_refine_ls_weighting_details
         'calc w=1/[\s^2^(Fo^2^)+(0.0539P)^2^+0.1306P] where P=(Fo^2^+2Fc^2^)/3'
_atom_sites_solution_hydrogens     geom
_atom_sites_solution_primary     direct
_atom_sites_solution_secondary     difmap
_refine_ls_shift/su_max     0.000
_refine_ls_shift/su_mean     0.000
_refine_diff_density_max     0.771
_refine_diff_density_min     -0.684
_refine_ls_extinction_method     none
_refine_ls_extinction_coef     ?
loop_
    _atom_type_symbol
    _atom_type_description
    _atom_type_scat_dispersion_real
    _atom_type_scat_dispersion_imag
    _atom_type_scat_source
    'C' 'C' 0.0033 0.0016
                         'International Tables Vol C Tables 4.2.6.8 and 6.1.1.4'
    'H' 'H' 0.0000 0.0000
                         'International Tables Vol C Tables 4.2.6.8 and 6.1.1.4'
    'Cd' 'Cd' -0.8075 1.2024
                         'International Tables Vol C Tables 4.2.6.8 and 6.1.1.4'
    'N' 'N' 0.0061 0.0033
                         'International Tables Vol C Tables 4.2.6.8 and 6.1.1.4'
    'O' 'O' 0.0106 0.0060
                         'International Tables Vol C Tables 4.2.6.8 and 6.1.1.4'
_computing_data_collection     'RAPID-AUTO (Rigaku, 1998)'
_computing_cell_refinement     'RAPID-AUTO (Rigaku, 1998)'
_computing_data_reduction     'CrystalClear (Rigaku/MSC, 2002)'
_computing_structure_solution     'SHELXS97 (Sheldrick, 2008)'
_computing_structure_refinement     'SHELXL97 (Sheldrick, 2008)'
_computing_molecular_graphics     'SHELXTL (Sheldrick, 2008)'
_computing_publication_material     'SHELXL97 (Sheldrick, 2008)'
loop_
    _atom_site_type_symbol
    _atom_site_label
    _atom_site_fract_x
    _atom_site_fract_y
    _atom_site_fract_z
    _atom_site_U_iso_or_equiv
    _atom_site_adp_type
    _atom_site_calc_flag
    _atom_site_refinement_flags
    _atom_site_occupancy
    _atom_site_symmetry_multiplicity
    _atom_site_disorder_assembly
    _atom_site_disorder_group
    C C1 0.5033(3) 0.3521(3) 0.2034(2) 0.0506(5) Uani d . 1 1 . .
    H H1 0.4228 0.4026 0.1901 0.061 Uiso calc R 1 1 . .
    C C2 0.6741(3) 0.2753(3) 0.29299(19) 0.0456(5) Uani d . 1 1 . .
    H H2 0.7392 0.2575 0.3515 0.055 Uiso calc R 1 1 . .
    C C3 0.7674(4) 0.1037(3) 0.1121(2) 0.0503(5) Uani d . 1 1 . .
    H H3A 0.6804 -0.0067 0.0726 0.060 Uiso calc R 1 1 . .
    H H3B 0.8445 0.0892 0.1697 0.060 Uiso calc R 1 1 . .
    C C4 0.8758(3) 0.1744(3) 0.0203(2) 0.0493(5) Uani d . 1 1 . .
    C C5 1.0410(4) 0.3011(5) 0.0530(3) 0.0798(10) Uani d . 1 1 . .
    H H5 1.0883 0.3424 0.1329 0.096 Uiso calc R 1 1 . .
    C C6 1.1364(5) 0.3666(6) -0.0340(4) 0.0995(13) Uani d . 1 1 . .
    H H6 1.2456 0.4541 -0.0117 0.119 Uiso calc R 1 1 . .
    C C7 1.0688(4) 0.3017(5) -0.1530(3) 0.0782(9) Uani d . 1 1 . .
    H H7 1.1344 0.3438 -0.2109 0.094 Uiso calc R 1 1 . .
    C C8 0.9050(4) 0.1752(3) -0.1870(2) 0.0524(5) Uani d . 1 1 . .
    C C9 0.8091(3) 0.1123(3) -0.0998(2) 0.0461(5) Uani d . 1 1 . .
    H H9 0.6983 0.0272 -0.1223 0.055 Uiso calc R 1 1 . .
    C C10 0.8280(4) 0.1018(4) -0.3175(2) 0.0618(7) Uani d . 1 1 . .
    H H10A 0.9232 0.1280 -0.3682 0.074 Uiso calc R 1 1 . .
    H H10B 0.7764 -0.0205 -0.3350 0.074 Uiso calc R 1 1 . .
    C C11 0.7118(3) 0.2961(3) -0.3915(2) 0.0474(5) Uani d . 1 1 . .
    H H11 0.8197 0.3670 -0.4069 0.057 Uiso calc R 1 1 . .
    C C12 0.4422(4) 0.1801(4) -0.3748(3) 0.0628(6) Uani d . 1 1 . .
    H H12 0.3203 0.1568 -0.3780 0.075 Uiso calc R 1 1 . .
    Cd Cd1 0.5000 0.5000 0.5000 0.04272(9) Uani d S 1 2 . .
    N N1 0.5669(3) 0.3636(3) 0.31476(17) 0.0487(4) Uani d . 1 1 A .
    N N2 0.5646(3) 0.2640(3) 0.11613(18) 0.0532(5) Uani d . 1 1 . .
    N N3 0.6753(2) 0.2162(2) 0.17601(16) 0.0421(4) Uani d . 1 1 . .
    N N4 0.5558(3) 0.3100(2) -0.41081(17) 0.0476(4) Uani d . 1 1 . .
    N N5 0.5189(4) 0.0906(3) -0.3351(3) 0.0695(6) Uani d . 1 1 . .
    N N6 0.6919(3) 0.1667(2) -0.34697(17) 0.0494(4) Uani d . 1 1 . .
    N N7 0.9115(2) 0.7301(3) 0.5706(2) 0.0529(5) Uani d D 1 1 . .
    O O1 0.8078(6) 0.6800(8) 0.4850(4) 0.093(2) Uani d PD 0.575(8) 1 A 2
    O O2 0.8601(8) 0.6969(6) 0.6706(4) 0.0892(18) Uani d P 0.575(8) 1 A 2
    O O1' 0.9178(14) 0.5978(8) 0.4970(11) 0.166(7) Uani d PD 0.425(8) 1 A 1
    O O2' 0.7681(6) 0.6944(7) 0.6029(8) 0.087(3) Uani d PD 0.425(8) 1 A 1
    O O3 1.0506(2) 0.8468(2) 0.58725(18) 0.0585(4) Uani d . 1 1 A .
loop_
    _atom_site_aniso_label
    _atom_site_aniso_U_11
    _atom_site_aniso_U_22
    _atom_site_aniso_U_33
    _atom_site_aniso_U_12
    _atom_site_aniso_U_13
    _atom_site_aniso_U_23
    C1 0.0476(12) 0.0654(14) 0.0474(11) 0.0266(10) 0.0043(9) 0.0209(10)
    C2 0.0513(12) 0.0516(11) 0.0396(10) 0.0235(9) 0.0035(8) 0.0147(9)
    C3 0.0635(14) 0.0542(12) 0.0446(11) 0.0304(11) 0.0151(10) 0.0196(10)
    C4 0.0494(12) 0.0616(13) 0.0489(11) 0.0288(10) 0.0145(9) 0.0226(10)
    C5 0.0503(15) 0.115(3) 0.0644(16) 0.0128(16) 0.0023(12) 0.0295(17)
    C6 0.0533(18) 0.134(3) 0.095(3) -0.0005(19) 0.0142(17) 0.049(2)
    C7 0.0623(18) 0.110(2) 0.079(2) 0.0308(17) 0.0312(15) 0.0531(19)
    C8 0.0636(14) 0.0671(14) 0.0520(12) 0.0444(12) 0.0224(10) 0.0301(11)
    C9 0.0516(12) 0.0500(11) 0.0467(11) 0.0259(9) 0.0130(9) 0.0194(9)
    C10 0.093(2) 0.0764(16) 0.0493(12) 0.0617(16) 0.0242(13) 0.0296(12)
    C11 0.0579(13) 0.0468(11) 0.0476(11) 0.0249(9) 0.0122(9) 0.0212(9)
    C12 0.0568(15) 0.0597(14) 0.0770(17) 0.0169(11) 0.0113(13) 0.0320(13)
    Cd1 0.05123(15) 0.04842(14) 0.03877(13) 0.02770(10) 0.00625(8) 0.01561(9)
    N1 0.0545(11) 0.0579(11) 0.0424(9) 0.0288(9) 0.0050(8) 0.0164(8)
    N2 0.0510(11) 0.0723(13) 0.0429(9) 0.0262(9) 0.0031(8) 0.0209(9)
    N3 0.0433(9) 0.0485(9) 0.0392(8) 0.0179(7) 0.0077(7) 0.0173(7)
    N4 0.0564(11) 0.0451(9) 0.0490(10) 0.0229(8) 0.0085(8) 0.0191(8)
    N5 0.0727(15) 0.0610(13) 0.0887(17) 0.0231(11) 0.0196(13) 0.0442(13)
    N6 0.0685(13) 0.0499(10) 0.0450(9) 0.0330(9) 0.0155(9) 0.0219(8)
    N7 0.0389(10) 0.0562(11) 0.0699(13) 0.0168(8) 0.0083(9) 0.0280(10)
    O1 0.057(2) 0.124(4) 0.078(3) 0.010(2) -0.025(2) 0.024(3)
    O2 0.077(3) 0.105(3) 0.076(3) 0.004(3) 0.016(2) 0.047(2)
    O1' 0.127(9) 0.108(6) 0.159(8) -0.046(6) 0.067(7) -0.023(6)
    O2' 0.043(3) 0.076(3) 0.115(6) 0.009(2) 0.028(3) -0.003(3)
    O3 0.0391(8) 0.0582(9) 0.0754(12) 0.0123(7) 0.0042(8) 0.0201(9)
_geom_special_details
;
 All esds (except the esd in the dihedral angle between two l.s. planes)
 are estimated using the full covariance matrix.  The cell esds are taken
 into account individually in the estimation of esds in distances, angles
 and torsion angles; correlations between esds in cell parameters are only
 used when they are defined by crystal symmetry.  An approximate (isotropic)
 treatment of cell esds is used for estimating esds involving l.s. planes.
;
loop_
    _geom_bond_atom_site_label_1
    _geom_bond_atom_site_label_2
    _geom_bond_site_symmetry_2
    _geom_bond_distance
    _geom_bond_publ_flag
    C1 N2 . 1.309(3) ?
    C1 N1 . 1.353(3) ?
    C1 H1 . 0.9300 ?
    C2 N3 . 1.321(3) ?
    C2 N1 . 1.323(3) ?
    C2 H2 . 0.9300 ?
    C3 N3 . 1.475(3) ?
    C3 C4 . 1.504(3) ?
    C3 H3A . 0.9700 ?
    C3 H3B . 0.9700 ?
    C4 C5 . 1.385(4) ?
    C4 C9 . 1.388(3) ?
    C5 C6 . 1.394(5) ?
    C5 H5 . 0.9300 ?
    C6 C7 . 1.378(5) ?
    C6 H6 . 0.9300 ?
    C7 C8 . 1.378(5) ?
    C7 H7 . 0.9300 ?
    C8 C9 . 1.388(3) ?
    C8 C10 . 1.518(4) ?
    C9 H9 . 0.9300 ?
    C10 N6 . 1.468(3) ?
    C10 H10A . 0.9700 ?
    C10 H10B . 0.9700 ?
    C11 N6 . 1.323(3) ?
    C11 N4 . 1.324(3) ?
    C11 H11 . 0.9300 ?
    C12 N5 . 1.309(4) ?
    C12 N4 . 1.358(3) ?
    C12 H12 . 0.9300 ?
    Cd1 O2' 2_666 2.326(6) ?
    Cd1 O2' . 2.326(6) ?
    Cd1 N1 . 2.330(2) yes
    Cd1 N4 2_665 2.3278(19) yes
    Cd1 N4 1_556 2.3278(19) ?
    Cd1 N1 2_666 2.330(2) ?
    Cd1 O1 . 2.479(5) yes
    Cd1 O1 2_666 2.479(5) ?
    N2 N3 . 1.359(3) ?
    N4 Cd1 1_554 2.3278(19) ?
    N5 N6 . 1.349(3) ?
    N7 O2' . 1.179(4) ?
    N7 O1 . 1.180(3) ?
    N7 O3 . 1.206(3) ?
    N7 O1' . 1.260(5) ?
    N7 O2 . 1.304(5) ?
loop_
    _geom_angle_atom_site_label_1
    _geom_angle_atom_site_label_2
    _geom_angle_atom_site_label_3
    _geom_angle_site_symmetry_1
    _geom_angle_site_symmetry_3
    _geom_angle
    _geom_angle_publ_flag
    N2 C1 N1 . . 114.4(2) ?
    N2 C1 H1 . . 122.8 ?
    N1 C1 H1 . . 122.8 ?
    N3 C2 N1 . . 110.0(2) ?
    N3 C2 H2 . . 125.0 ?
    N1 C2 H2 . . 125.0 ?
    N3 C3 C4 . . 111.58(19) ?
    N3 C3 H3A . . 109.3 ?
    C4 C3 H3A . . 109.3 ?
    N3 C3 H3B . . 109.3 ?
    C4 C3 H3B . . 109.3 ?
    H3A C3 H3B . . 108.0 ?
    C5 C4 C9 . . 119.1(2) ?
    C5 C4 C3 . . 121.4(2) ?
    C9 C4 C3 . . 119.5(2) ?
    C4 C5 C6 . . 120.0(3) ?
    C4 C5 H5 . . 120.0 ?
    C6 C5 H5 . . 120.0 ?
    C7 C6 C5 . . 120.0(3) ?
    C7 C6 H6 . . 120.0 ?
    C5 C6 H6 . . 120.0 ?
    C8 C7 C6 . . 120.7(3) ?
    C8 C7 H7 . . 119.7 ?
    C6 C7 H7 . . 119.7 ?
    C7 C8 C9 . . 119.1(3) ?
    C7 C8 C10 . . 121.6(2) ?
    C9 C8 C10 . . 119.3(3) ?
    C4 C9 C8 . . 121.1(2) ?
    C4 C9 H9 . . 119.4 ?
    C8 C9 H9 . . 119.4 ?
    N6 C10 C8 . . 113.12(19) ?
    N6 C10 H10A . . 109.0 ?
    C8 C10 H10A . . 109.0 ?
    N6 C10 H10B . . 109.0 ?
    C8 C10 H10B . . 109.0 ?
    H10A C10 H10B . . 107.8 ?
    N6 C11 N4 . . 110.1(2) ?
    N6 C11 H11 . . 124.9 ?
    N4 C11 H11 . . 124.9 ?
    N5 C12 N4 . . 114.3(3) ?
    N5 C12 H12 . . 122.9 ?
    N4 C12 H12 . . 122.9 ?
    O2' Cd1 O2' 2_666 . 180.0000(10)
                                   ?
    O2' Cd1 N4 2_666 2_665 85.9(2) ?
    O2' Cd1 N4 . 2_665 94.1(2) ?
    O2' Cd1 N4 2_666 1_556 94.1(2) ?
    O2' Cd1 N4 . 1_556 85.9(2) ?
    N4 Cd1 N4 2_665 1_556 180.0 ?
    O2' Cd1 N1 2_666 . 73.58(14) ?
    O2' Cd1 N1 . . 106.42(14) ?
    N4 Cd1 N1 2_665 . 88.62(7) ?
    N4 Cd1 N1 1_556 . 91.38(7) ?
    O2' Cd1 N1 2_666 2_666 106.42(14) ?
    O2' Cd1 N1 . 2_666 73.58(14) ?
    N4 Cd1 N1 2_665 2_666 91.38(7) ?
    N4 Cd1 N1 1_556 2_666 88.62(7) ?
    N1 Cd1 N1 . 2_666 180.0 ?
    O2' Cd1 O1 2_666 . 146.62(19) ?
    O2' Cd1 O1 . . 33.38(19) ?
    N4 Cd1 O1 2_665 . 79.67(14) ?
    N4 Cd1 O1 1_556 . 100.33(14) ?
    N1 Cd1 O1 . . 76.10(15) ?
    N1 Cd1 O1 2_666 . 103.90(15) ?
    O2' Cd1 O1 2_666 2_666 33.38(19) ?
    O2' Cd1 O1 . 2_666 146.62(19) ?
    N4 Cd1 O1 2_665 2_666 100.33(14) ?
    N4 Cd1 O1 1_556 2_666 79.67(14) ?
    N1 Cd1 O1 . 2_666 103.90(15) ?
    N1 Cd1 O1 2_666 2_666 76.10(15) ?
    O1 Cd1 O1 . 2_666 180.0 ?
    C2 N1 C1 . . 103.0(2) ?
    C2 N1 Cd1 . . 128.22(15) ?
    C1 N1 Cd1 . . 128.74(16) ?
    C1 N2 N3 . . 102.59(18) ?
    C2 N3 N2 . . 109.94(19) ?
    C2 N3 C3 . . 128.28(19) ?
    N2 N3 C3 . . 121.62(18) ?
    C11 N4 C12 . . 102.7(2) ?
    C11 N4 Cd1 . 1_554 126.68(16) ?
    C12 N4 Cd1 . 1_554 130.47(18) ?
    C12 N5 N6 . . 102.9(2) ?
    C11 N6 N5 . . 110.0(2) ?
    C11 N6 C10 . . 128.3(2) ?
    N5 N6 C10 . . 121.7(2) ?
    O2' N7 O1 . . 72.1(5) ?
    O2' N7 O3 . . 141.1(4) ?
    O1 N7 O3 . . 125.6(3) ?
    O2' N7 O1' . . 106.5(5) ?
    O1 N7 O1' . . 66.5(7) ?
    O3 N7 O1' . . 112.4(4) ?
    O2' N7 O2 . . 50.7(4) ?
    O1 N7 O2 . . 119.7(4) ?
    O3 N7 O2 . . 111.6(3) ?
    O1' N7 O2 . . 109.5(6) ?
    N7 O1 Cd1 . . 118.1(3) ?
    N7 O2' Cd1 . . 129.6(5) ?
_iucr_refine_instructions_details
;
TITL 12215 in P1                      P-1
CELL  0.71073    8.0412    8.7303   11.5980   105.120    90.200   109.710
ZERR 1           0.0016    0.0017    0.0020     0.030     0.030     0.030
LATT 1
SFAC C  H  Cd N  O
UNIT 24 24 1 14 6
L.S. 5
ACTA
BOND $H
FMAP 2
PLAN 20
size 0.154 0.277 0.408
dfix 1.22 0.005 n7 o1' n7 o1 n7 o2'
WGHT    0.053900    0.130600
FVAR       0.52201   0.57463
C1    1    0.503314    0.352080    0.203438    11.00000    0.04758    0.06540 =
         0.04739    0.02086    0.00427    0.02658
AFIX  43
H1    2    0.422792    0.402569    0.190092    11.00000   -1.20000
AFIX   0
C2    1    0.674134    0.275313    0.292991    11.00000    0.05126    0.05164 =
         0.03956    0.01467    0.00353    0.02352
AFIX  43
H2    2    0.739167    0.257483    0.351451    11.00000   -1.20000
AFIX   0
C3    1    0.767367    0.103742    0.112131    11.00000    0.06347    0.05424 =
         0.04465    0.01963    0.01508    0.03035
AFIX  23
H3A   2    0.680400   -0.006673    0.072612    11.00000   -1.20000
H3B   2    0.844503    0.089169    0.169670    11.00000   -1.20000
AFIX   0
C4    1    0.875804    0.174353    0.020296    11.00000    0.04937    0.06159 =
         0.04894    0.02263    0.01452    0.02877
C5    1    1.041016    0.301075    0.052968    11.00000    0.05029    0.11463 =
         0.06438    0.02951    0.00226    0.01280
AFIX  43
H5    2    1.088306    0.342428    0.132911    11.00000   -1.20000
AFIX   0
C6    1    1.136377    0.366603   -0.034000    11.00000    0.05335    0.13441 =
         0.09459    0.04917    0.01421   -0.00053
AFIX  43
H6    2    1.245616    0.454128   -0.011739    11.00000   -1.20000
AFIX   0
C7    1    1.068794    0.301699   -0.152968    11.00000    0.06227    0.10967 =
         0.07932    0.05308    0.03120    0.03075
AFIX  43
H7    2    1.134423    0.343764   -0.210878    11.00000   -1.20000
AFIX   0
C8    1    0.905025    0.175151   -0.187003    11.00000    0.06358    0.06706 =
         0.05197    0.03009    0.02240    0.04440
C9    1    0.809126    0.112323   -0.099822    11.00000    0.05163    0.04997 =
         0.04666    0.01937    0.01300    0.02587
AFIX  43
H9    2    0.698303    0.027210   -0.122283    11.00000   -1.20000
AFIX   0
C10   1    0.828005    0.101783   -0.317466    11.00000    0.09261    0.07640 =
         0.04927    0.02960    0.02422    0.06175
AFIX  23
H10A  2    0.923229    0.128032   -0.368247    11.00000   -1.20000
H10B  2    0.776381   -0.020521   -0.335016    11.00000   -1.20000
AFIX   0
C11   1    0.711832    0.296128   -0.391465    11.00000    0.05788    0.04680 =
         0.04763    0.02125    0.01216    0.02486
AFIX  43
H11   2    0.819747    0.367046   -0.406898    11.00000   -1.20000
AFIX   0
C12   1    0.442229    0.180142   -0.374769    11.00000    0.05684    0.05965 =
         0.07704    0.03203    0.01135    0.01688
AFIX  43
H12   2    0.320329    0.156846   -0.377993    11.00000   -1.20000
AFIX   0
CD1   3    0.500000    0.500000    0.500000    10.50000    0.05123    0.04842 =
         0.03877    0.01561    0.00625    0.02770
N1    4    0.566870    0.363601    0.314761    11.00000    0.05449    0.05792 =
         0.04239    0.01644    0.00502    0.02880
N2    4    0.564584    0.263985    0.116131    11.00000    0.05096    0.07227 =
         0.04288    0.02094    0.00308    0.02625
N3    4    0.675296    0.216197    0.176009    11.00000    0.04326    0.04847 =
         0.03915    0.01725    0.00767    0.01791
N4    4    0.555840    0.309962   -0.410812    11.00000    0.05638    0.04509 =
         0.04896    0.01907    0.00852    0.02289
N5    4    0.518927    0.090648   -0.335122    11.00000    0.07266    0.06103 =
         0.08869    0.04423    0.01964    0.02313
N6    4    0.691856    0.166708   -0.346970    11.00000    0.06846    0.04989 =
         0.04495    0.02187    0.01546    0.03297
N7    4    0.911515    0.730078    0.570550    11.00000    0.03890    0.05621 =
         0.06991    0.02801    0.00835    0.01685
PART 2
O1    5    0.807819    0.679968    0.485048    21.00000    0.05653    0.12444 =
         0.07754    0.02371   -0.02471    0.00978
O2    5    0.860145    0.696947    0.670623    21.00000    0.07741    0.10484 =
         0.07603    0.04711    0.01565    0.00368
PART 1
O1'   5    0.917813    0.597835    0.497032   -21.00000    0.12749    0.10767 =
         0.15850   -0.02297    0.06704   -0.04612
O2'   5    0.768058    0.694394    0.602866   -21.00000    0.04292    0.07597 =
         0.11471   -0.00259    0.02771    0.00925
PART 0
O3    5    1.050622    0.846837    0.587254    11.00000    0.03908    0.05820 =
         0.07543    0.02012    0.00420    0.01231
HKLF 4
REM  12215 in P1                      P-1
REM R1 =  0.0304 for   3216 Fo > 4sig(Fo)  and  0.0317 for all   3346 data
REM    224 parameters refined using      3 restraints
END
WGHT      0.0485      0.1703
REM Highest difference peak  0.771,  deepest hole -0.684,  1-sigma level  0.061
Q1    1   0.9303  0.5540  0.4855  11.00000  0.05    0.77
Q2    1   0.8809  0.6798  0.4200  11.00000  0.05    0.43
Q3    1   0.7785  0.7439  0.5393  11.00000  0.05    0.41
Q4    1   0.8308  0.6666  0.5026  11.00000  0.05    0.35
Q5    1   0.8129  0.6806  0.6004  11.00000  0.05    0.27
Q6    1   0.6298  0.3052 -0.4198  11.00000  0.05    0.22
Q7    1   0.6042  0.3309  0.3180  11.00000  0.05    0.22
Q8    1   0.8207  0.1333  0.0544  11.00000  0.05    0.22
Q9    1   0.4434  0.2942  0.3955  11.00000  0.05    0.22
Q10   1   0.8606  0.1538 -0.1572  11.00000  0.05    0.21
Q11   1   0.7200  0.1732  0.1490  11.00000  0.05    0.21
Q12   1   0.9571  0.2048  0.0233  11.00000  0.05    0.21
Q13   1   1.1378  0.2747 -0.0401  11.00000  0.05    0.21
Q14   1   0.9923  0.1976  0.0374  11.00000  0.05    0.20
Q15   1   0.8398  0.1803 -0.0232  11.00000  0.05    0.20
Q16   1   0.4186  0.4796  0.5376  11.00000  0.05    0.20
Q17   1   0.9203  0.1742 -0.2966  11.00000  0.05    0.18
Q18   1   0.9703  0.2625 -0.1703  11.00000  0.05    0.18
Q19   1   0.4286  0.3998  0.4622  11.00000  0.05    0.18
Q20   1   0.6069  0.1183 -0.3393  11.00000  0.05    0.18
;
data_global
_journal_date_recd_electronic     2012-05-16
_journal_date_accepted     2012-05-21
_journal_name_full     'Acta Crystallographica, Section E'
_journal_year     2012
_journal_volume     68
_journal_issue      6
_journal_page_first     m856
_journal_page_last     m856
_journal_paper_category     QM
_journal_paper_doi     10.1107/S1600536812023288
_journal_coeditor_code     VN2040
_publ_contact_author_name     'Dr. Zhang, Hong-Kun'
_publ_contact_author_address
;
Department of Food and Environmental Engineering,
Heilongjiang East University,
Harbin 150086,
People's Republic of China
;
_publ_contact_author_email     zhanghongkun2000@163.com
_publ_contact_author_fax     '(86)451 8660 9151'
_publ_contact_author_phone     '(86)451 8660 9001'
_publ_section_title
;\
<i>catena</i>-Poly[[bis(nitrato-\k<i>O</i>)cadmium]bis[\m-1,3-bis[(1<i>H</i>-1,\
2,4-triazol-1-yl)methyl]benzene-\k^2^<i>N</i>^4^:<i>N</i>^4'^]]
;
loop_
    _publ_author_name
    _publ_author_footnote
    _publ_author_address
    'Zhang, Hong-Kun' .
;
Department of Food and Environmental Engineering,
Heilongjiang East University,
Harbin 150086,
People's Republic of China
;
    'Wang, Xin' .
;
Department of Food and Environmental Engineering,
Heilongjiang East University,
Harbin 150086,
People's Republic of China
;
    'Wang, Shuai' .
;
Department of Food and Environmental Engineering,
Heilongjiang East University,
Harbin 150086,
People's Republic of China
;
    'Wang, Xiao-Dan' .
;
College of Chemistry and Materials Science
Heilongjiang University
Harbin 150080
People's Republic of China
;
