# Supplementary material for: catena-Poly[[bis­(nitrato-κO)cadmium]bis­[μ-1,3-bis­[(1H-1,2,4-triazol-1-yl)meth­yl]benzene-κ2 N 4:N 4′]]
Source: Acta Crystallogr Sect E Struct Rep Online. 2012 May 31;68(Pt 6):m856. doi: 10.1107/S1600536812023288 (PMC3379191; doi:10.1107/S1600536812023288)
Supplement: Supplementary file 2 [file e-68-0m856-Isup2.hkl]

# 
# h,k,l, Fc-squared, Fo-squared, sigma(Fo-squared) and status flag 
# 
data_I
_shelx_title ' 12215 in P1                      P-1' 
_shelx_refln_list_code          4 
_shelx_F_calc_maximum      112.73 
_exptl_crystal_F_000       362.00 
_reflns_d_resolution_high  0.7701 
 
loop_ 
 _symmetry_equiv_pos_as_xyz 
 'x, y, z' 
 '-x, -y, -z' 
 
_cell_length_a     8.0412 
_cell_length_b     8.7303 
_cell_length_c    11.5980 
_cell_angle_alpha 105.120 
_cell_angle_beta   90.200 
_cell_angle_gamma 109.710 
 
_shelx_F_squared_multiplier     1.000 
 
loop_ 
 _refln_index_h 
 _refln_index_k 
 _refln_index_l 
 _refln_F_squared_calc 
 _refln_F_squared_meas 
 _refln_F_squared_sigma 
 _refln_observed_status 
   2   0   0     3045.46     3179.78     49.30 o 
   3   0   0     3137.20     3319.49     53.66 o 
   4   0   0      634.00      620.79      9.26 o 
   5   0   0     1203.52     1252.54     21.96 o 
   6   0   0      146.96      156.07      5.20 o 
   7   0   0      116.18      119.69      4.10 o 
   8   0   0        0.37        6.30      3.98 o 
   9   0   0        7.59        7.02      2.42 o 
 -10   1   0       38.56       34.86      2.73 o 
  -9   1   0       56.89       54.51      4.76 o 
  -8   1   0       92.42       92.85      4.75 o 
  -7   1   0        2.58        3.53      2.90 o 
  -6   1   0       12.95        8.22      2.22 o 
  -5   1   0      345.34      336.28      6.53 o 
  -4   1   0      600.99      586.41      9.51 o 
  -3   1   0     1414.90     1376.30     19.32 o 
  -2   1   0       47.48       37.45      1.67 o 
  -1   1   0       20.93       25.35      0.84 o 
   1   1   0     7507.51     7042.28    102.48 o 
   2   1   0     8596.20     8361.94    134.23 o 
   3   1   0      798.84      813.02     12.24 o 
   4   1   0      299.92      305.38     12.15 o 
   5   1   0      347.85      341.82      6.60 o 
   6   1   0      299.08      298.74      5.43 o 
   7   1   0      155.88      169.81      4.25 o 
   8   1   0       48.52       40.52      2.95 o 
   9   1   0        8.14       12.02      3.20 o 
 -10   2   0       28.01       38.07      4.85 o 
  -9   2   0      114.01      116.74      6.39 o 
  -8   2   0      316.24      292.60     17.91 o 
  -7   2   0      282.74      283.07      7.39 o 
  -6   2   0      223.43      207.21      7.56 o 
  -5   2   0       15.26        9.38      2.06 o 
  -4   2   0      387.69      351.29      5.25 o 
  -3   2   0     2463.66     2447.57     43.96 o 
  -2   2   0     2017.12     2270.21     32.81 o 
  -1   2   0    11177.95    10471.26    289.73 o 
   0   2   0     3147.33     3462.31     37.93 o 
   1   2   0      129.25      144.67      4.30 o 
   2   2   0     5330.95     5613.73     80.41 o 
   3   2   0      713.73      691.19      8.03 o 
   4   2   0     1225.15     1239.14     18.22 o 
   5   2   0       80.50       82.98      2.72 o 
   6   2   0      317.08      300.29      8.30 o 
   7   2   0       49.67       53.52      2.67 o 
   8   2   0       71.78       72.02      5.25 o 
 -10   3   0        6.99        9.31      3.54 o 
  -9   3   0       41.84       42.45      7.54 o 
  -8   3   0       72.87       64.80      3.48 o 
  -7   3   0      268.13      288.99      7.93 o 
  -6   3   0      920.93      900.76     25.93 o 
  -5   3   0      384.53      432.38      7.59 o 
  -4   3   0       94.25       67.97      3.45 o 
  -3   3   0      213.19      218.41      6.64 o 
  -2   3   0     3585.89     3671.32     83.38 o 
  -1   3   0      203.07      168.63      2.13 o 
   0   3   0      442.22      467.60      5.69 o 
   1   3   0      585.86      566.40      5.25 o 
   2   3   0        1.41        6.29      1.05 o 
   3   3   0      131.15      137.32      2.65 o 
   4   3   0      335.42      378.02      5.69 o 
   5   3   0      287.65      274.62      4.46 o 
   6   3   0       14.80       20.48      2.98 o 
   7   3   0       31.30       29.33      3.57 o 
   8   3   0       13.31       20.14      2.46 o 
 -10   4   0       40.77       47.40      4.93 o 
  -9   4   0       30.62       26.36      3.04 o 
  -8   4   0       62.75       66.06      3.87 o 
  -7   4   0      262.55      282.57      6.29 o 
  -6   4   0      424.51      373.48      8.64 o 
  -5   4   0     1221.75     1345.88     41.34 o 
  -4   4   0     2279.22     2425.07     87.80 o 
  -3   4   0        5.95        5.80      1.43 o 
  -2   4   0     2842.14     2972.20     41.70 o 
  -1   4   0      665.37      660.27      7.25 o 
   0   4   0       70.42       62.89      1.89 o 
   1   4   0     1177.51     1301.28     14.05 o 
   2   4   0        9.36       16.32      1.65 o 
   3   4   0       43.39       44.53      1.80 o 
   4   4   0        2.82        4.32      1.41 o 
   5   4   0       56.84       55.49      2.87 o 
   6   4   0        4.44        3.94      1.54 o 
   7   4   0       10.07       13.82      1.76 o 
 -10   5   0       42.79       43.49      6.81 o 
  -9   5   0       82.30       83.69      3.82 o 
  -8   5   0       69.21       86.28      3.42 o 
  -7   5   0      224.65      206.90      6.51 o 
  -6   5   0      256.17      268.26     11.82 o 
  -5   5   0      382.48      388.05      8.88 o 
  -4   5   0      714.90      711.25     14.39 o 
  -3   5   0     2197.24     2317.54     39.05 o 
  -2   5   0       96.37       71.18      1.18 o 
  -1   5   0      691.61      774.55      9.28 o 
   0   5   0     1501.55     1514.80     15.99 o 
   1   5   0      212.81      201.21      4.68 o 
   2   5   0      384.62      389.75      5.11 o 
   3   5   0      146.88      153.09      2.86 o 
   4   5   0      262.38      251.21      3.88 o 
   5   5   0        3.77        3.28      1.59 o 
   6   5   0       27.02       24.66      1.80 o 
   7   5   0       19.84       26.65      3.10 o 
 -10   6   0       28.62       27.05      8.81 o 
  -9   6   0       57.58       55.60      8.66 o 
  -8   6   0      157.20      173.29      6.79 o 
  -7   6   0       39.83       35.74      3.41 o 
  -6   6   0      141.36      148.26      4.95 o 
  -5   6   0      490.46      461.06      6.97 o 
  -4   6   0      110.51      105.01      2.70 o 
  -3   6   0      482.09      517.31      7.57 o 
  -2   6   0      505.57      494.83      5.73 o 
  -1   6   0      156.42      157.33      2.93 o 
   0   6   0      517.68      533.27      6.11 o 
   1   6   0      221.06      222.96      3.26 o 
   2   6   0      238.64      242.23      4.29 o 
   3   6   0       46.23       43.63      1.52 o 
   4   6   0       73.74       69.72      8.62 o 
   5   6   0       32.57       32.63      1.92 o 
   6   6   0       11.96       10.38      1.82 o 
  -9   7   0       61.91       69.03      8.44 o 
  -8   7   0      146.31      140.26      9.14 o 
  -7   7   0      269.42      253.73      7.38 o 
  -6   7   0      130.45      134.20      3.41 o 
  -5   7   0      178.25      173.53      5.30 o 
  -4   7   0      840.69      871.17     11.83 o 
  -3   7   0      292.48      283.60      6.26 o 
  -2   7   0      333.09      337.56      4.95 o 
  -1   7   0      539.92      561.02      7.37 o 
   0   7   0       50.29       44.02      1.60 o 
   1   7   0      190.54      194.32      7.56 o 
   2   7   0       57.82       58.01      4.21 o 
   3   7   0      117.26      105.98      2.09 o 
   4   7   0        1.53        3.87      1.52 o 
   5   7   0        6.43        9.40      2.60 o 
  -9   8   0       59.13       58.79      4.44 o 
  -8   8   0       32.49       31.67      5.95 o 
  -7   8   0      122.80      119.02      3.52 o 
  -6   8   0      243.41      242.78      7.56 o 
  -5   8   0       45.04       45.50      1.32 o 
  -4   8   0       35.33       34.16      1.10 o 
  -3   8   0      213.66      226.26      4.36 o 
  -2   8   0      158.88      144.53      3.16 o 
  -1   8   0       88.69       95.45      1.87 o 
   0   8   0       50.91       49.74      2.18 o 
   1   8   0       51.93       53.48      4.39 o 
   2   8   0       22.17       18.18      1.38 o 
   3   8   0       24.13       23.52      3.96 o 
  -8   9   0       53.93       58.10      2.81 o 
  -7   9   0       28.83       27.37      3.30 o 
  -6   9   0       59.96       65.51      3.18 o 
  -5   9   0      193.66      179.80      4.89 o 
  -4   9   0       33.39       37.37      1.30 o 
  -3   9   0       14.05       16.78      1.29 o 
  -2   9   0      103.60       91.43      5.47 o 
  -1   9   0       58.20       70.83      4.70 o 
   0   9   0       71.98       80.43      5.34 o 
   1   9   0       11.11       13.80      6.06 o 
   2   9   0       24.96       29.36      4.07 o 
  -7  10   0       48.64       38.58      4.77 o 
  -6  10   0       31.68       35.86      1.77 o 
  -5  10   0       43.45       36.76      4.20 o 
  -4  10   0      105.62      123.20      7.63 o 
  -3  10   0       60.75       62.72      7.01 o 
  -2  10   0       10.19       22.42      5.98 o 
  -1  10   0       27.39       28.37      7.41 o 
   0  10   0       39.27       38.73      3.21 o 
   3 -11   1       10.15        8.73      2.94 o 
   4 -11   1       10.75       16.59      2.75 o 
   0 -10   1       20.57       15.78      6.06 o 
   1 -10   1       43.54       52.59      4.59 o 
   2 -10   1       51.61       62.35      4.22 o 
   3 -10   1      127.35      109.03      5.31 o 
   4 -10   1       33.42       38.04      1.39 o 
   5 -10   1       38.65       37.26      1.97 o 
   6 -10   1       75.06       69.40      4.17 o 
   7 -10   1        0.35       -0.27      1.46 o 
  -2  -9   1       21.45       18.02      3.82 o 
  -1  -9   1       62.14       58.74      8.09 o 
   0  -9   1      198.13      200.54      4.67 o 
   1  -9   1       93.25       93.24      3.50 o 
   2  -9   1      138.36      135.04      4.10 o 
   3  -9   1      132.76      119.83      2.62 o 
   4  -9   1      359.58      374.89      5.83 o 
   5  -9   1      174.57      161.58      5.46 o 
   6  -9   1       78.62       85.52      2.55 o 
   7  -9   1      176.43      160.46      4.09 o 
   8  -9   1        2.37        3.07      1.61 o 
  -4  -8   1       14.76       13.19      2.12 o 
  -3  -8   1       18.71       16.61      1.34 o 
  -2  -8   1       11.19       12.17      0.96 o 
  -1  -8   1        7.26       10.27      1.64 o 
   0  -8   1       55.34       51.15      1.86 o 
   1  -8   1      185.05      189.29      3.04 o 
   2  -8   1      294.12      285.06      5.99 o 
   3  -8   1       25.46       25.96      1.55 o 
   4  -8   1       35.31       40.83      1.41 o 
   5  -8   1      526.00      488.78      8.52 o 
   6  -8   1      105.06      121.83      3.83 o 
   7  -8   1      181.89      170.23      4.18 o 
   8  -8   1      126.93      120.09      6.99 o 
   9  -8   1       28.22       26.39      6.86 o 
  -5  -7   1        8.84       11.44      2.45 o 
  -4  -7   1       16.65       18.88      1.97 o 
  -3  -7   1      115.60      110.60      2.42 o 
  -2  -7   1       81.03       80.12      2.43 o 
  -1  -7   1       84.74       83.86      2.65 o 
   0  -7   1        6.90        7.23      1.01 o 
   1  -7   1      219.58      241.81      3.81 o 
   2  -7   1      354.19      336.90      6.54 o 
   3  -7   1      734.95      783.44     12.18 o 
   4  -7   1      356.72      362.32      4.81 o 
   5  -7   1        1.24        1.62      1.15 o 
   6  -7   1      660.44      675.60     11.32 o 
   7  -7   1      103.46       91.13      4.00 o 
   8  -7   1      161.56      156.70      6.31 o 
   9  -7   1      134.59      134.10     10.42 o 
  -6  -6   1       10.85       12.21      1.86 o 
  -5  -6   1        3.58        1.73      1.45 o 
  -4  -6   1       10.67       11.74      2.29 o 
  -3  -6   1       43.28       47.15      1.84 o 
  -2  -6   1      242.83      250.35      4.35 o 
  -1  -6   1      306.43      300.71      3.73 o 
   0  -6   1      314.46      287.45      3.64 o 
   1  -6   1      207.25      230.43      4.03 o 
   2  -6   1       53.56       43.67      2.24 o 
   3  -6   1      264.99      290.98      4.02 o 
   4  -6   1     1511.96     1495.48     25.05 o 
   5  -6   1      113.31      111.86      3.67 o 
   6  -6   1       20.35       23.82      2.83 o 
   7  -6   1      115.21      101.29      4.73 o 
   8  -6   1       55.86       53.10      4.44 o 
   9  -6   1       40.17       39.67      4.84 o 
  10  -6   1       29.66       35.93      5.21 o 
  -7  -5   1        5.60        4.22      1.97 o 
  -6  -5   1       51.77       52.92      2.50 o 
  -5  -5   1       84.23       85.05      2.36 o 
  -4  -5   1      112.10      101.42      2.85 o 
  -3  -5   1       59.61       62.74      1.90 o 
  -2  -5   1       75.76       74.38      1.91 o 
  -1  -5   1      582.09      608.09      9.69 o 
   0  -5   1     1304.97     1333.46     14.00 o 
   1  -5   1      536.18      553.41      5.21 o 
   2  -5   1      196.42      172.21      3.50 o 
   3  -5   1      812.00      852.77     14.53 o 
   4  -5   1       24.72       39.24      1.53 o 
   5  -5   1     1578.72     1664.33     36.88 o 
   6  -5   1      251.73      221.69      6.72 o 
   7  -5   1       52.85       47.85      4.00 o 
   8  -5   1       88.02       95.27      5.43 o 
   9  -5   1        4.23        2.94      3.74 o 
  10  -5   1       47.13       45.58      5.91 o 
  -7  -4   1        5.32        5.24      1.71 o 
  -6  -4   1       10.92       12.86      1.63 o 
  -5  -4   1      153.48      160.76      4.18 o 
  -4  -4   1      170.92      168.99      4.87 o 
  -3  -4   1      226.60      214.84      4.27 o 
  -2  -4   1       18.93       22.54      1.66 o 
  -1  -4   1      131.75      104.87      2.09 o 
   0  -4   1      472.78      492.03      4.88 o 
   1  -4   1      940.75      999.99      9.28 o 
   2  -4   1      983.47      918.47     12.03 o 
   3  -4   1     2328.21     2514.01     37.52 o 
   4  -4   1      560.76      507.13     10.53 o 
   5  -4   1      210.42      222.87      8.84 o 
   6  -4   1      961.69      923.06     22.22 o 
   7  -4   1      554.10      543.59      9.51 o 
   8  -4   1      200.28      198.53      5.18 o 
   9  -4   1       80.30       72.59      4.07 o 
  10  -4   1       32.93       38.67      4.30 o 
  -8  -3   1       27.52       27.00      2.70 o 
  -7  -3   1       19.85       18.58      2.32 o 
  -6  -3   1       74.98       74.10      2.79 o 
  -5  -3   1       47.18       55.02      2.60 o 
  -4  -3   1      541.49      578.52      8.20 o 
  -3  -3   1      389.97      350.52      9.84 o 
  -2  -3   1     1884.63     1942.76     24.04 o 
  -1  -3   1      691.25      699.12      7.53 o 
   0  -3   1       38.83       40.25      1.04 o 
   1  -3   1      654.27      627.27      5.56 o 
   2  -3   1     4501.07     4552.67     74.33 o 
   3  -3   1       90.80      120.74      3.19 o 
   4  -3   1     1297.65     1312.70     33.73 o 
   5  -3   1      696.56      733.64     22.29 o 
   6  -3   1       23.16       12.65      2.44 o 
   7  -3   1      265.07      295.65      7.01 o 
   8  -3   1       72.38       68.52      5.30 o 
   9  -3   1      243.79      251.21      6.67 o 
  10  -3   1        7.48        7.63      4.01 o 
  -9  -2   1       10.69        8.42      4.95 o 
  -8  -2   1       40.65       39.84      2.88 o 
  -7  -2   1       89.72       88.50      2.84 o 
  -6  -2   1      369.78      375.20      6.59 o 
  -5  -2   1      193.36      199.07      4.11 o 
  -4  -2   1      683.84      645.58      9.24 o 
  -3  -2   1     1933.55     2068.60     53.09 o 
  -2  -2   1     5207.57     5309.19     74.86 o 
  -1  -2   1     5989.36     5790.61     82.28 o 
   0  -2   1     4287.22     4235.26     47.93 o 
   1  -2   1     1398.41     1426.21     15.44 o 
   2  -2   1     2531.52     2701.13     57.10 o 
   3  -2   1     1949.13     1968.49     46.66 o 
   4  -2   1      171.76      157.44      4.83 o 
   5  -2   1      731.96      780.43     13.05 o 
   6  -2   1      330.87      300.42      8.75 o 
   7  -2   1       58.64       58.13      3.60 o 
   8  -2   1       87.59       88.10      4.92 o 
   9  -2   1       41.51       46.22      3.52 o 
  10  -2   1       73.60       72.40      4.03 o 
  -9  -1   1       16.15       20.52      4.10 o 
  -8  -1   1        1.56        1.10      1.72 o 
  -7  -1   1      201.94      210.68      8.18 o 
  -6  -1   1       83.54       81.43      3.56 o 
  -5  -1   1      432.58      413.56      7.45 o 
  -4  -1   1       18.86       14.42      2.11 o 
  -3  -1   1      681.03      682.00      9.89 o 
  -2  -1   1     1236.65     1347.60     19.91 o 
  -1  -1   1      913.95      877.88     12.31 o 
   2  -1   1       40.13       39.71      1.95 o 
   3  -1   1     1081.52     1122.65     16.06 o 
   4  -1   1     2098.64     2234.62     34.10 o 
   5  -1   1       72.69       56.76      2.34 o 
   6  -1   1      385.03      389.31      7.16 o 
   7  -1   1       87.24       90.17      5.65 o 
   8  -1   1      200.79      185.87      4.00 o 
   9  -1   1        0.79       -0.37      2.35 o 
  -9   0   1       32.06       26.54      3.76 o 
  -8   0   1        9.93        9.68      2.63 o 
  -7   0   1       75.03       76.88      4.28 o 
  -6   0   1      157.29      155.18      5.41 o 
  -5   0   1      320.51      300.48     10.22 o 
  -4   0   1     1349.80     1394.90     29.21 o 
  -3   0   1      349.81      345.53      5.96 o 
  -2   0   1      206.62      216.85      4.81 o 
  -1   0   1     4979.00     4198.25     67.63 o 
   1   0   1     3320.00     3219.72     34.09 o 
   2   0   1     5719.08     5500.49     76.52 o 
   3   0   1     1540.72     1630.72     25.01 o 
   4   0   1      902.74      941.52     16.44 o 
   5   0   1      632.23      650.49     10.23 o 
   6   0   1       85.63       93.92      2.74 o 
   7   0   1      200.53      208.34      4.00 o 
   8   0   1       12.08        8.82      1.95 o 
   9   0   1       30.37       28.76      3.07 o 
 -10   1   1       22.34       15.24      6.21 o 
  -9   1   1       25.02       25.91      3.26 o 
  -8   1   1      180.03      184.89      5.55 o 
  -7   1   1        6.17       12.06      3.36 o 
  -6   1   1      133.42      119.81      4.86 o 
  -5   1   1      219.96      226.36      5.32 o 
  -4   1   1     1205.63     1214.41     20.59 o 
  -3   1   1     1646.12     1692.09     36.02 o 
  -2   1   1       15.73       17.94      1.89 o 
  -1   1   1     1039.71     1058.40     13.58 o 
   0   1   1     1245.67     1405.94     18.50 o 
   1   1   1      690.41      658.20      6.35 o 
   2   1   1      651.21      707.43      8.27 o 
   3   1   1     1952.69     2155.24     26.13 o 
   4   1   1      164.55      132.59      2.61 o 
   5   1   1      284.68      297.27      4.43 o 
   6   1   1       94.80       96.52      3.36 o 
   7   1   1      143.33      135.42      3.57 o 
   8   1   1        4.12        4.05      1.92 o 
   9   1   1       21.43       25.25      3.00 o 
 -10   2   1        5.64        4.62      2.98 o 
  -9   2   1       46.28       52.30      4.46 o 
  -8   2   1      157.71      143.88      7.28 o 
  -7   2   1      460.22      465.10      8.76 o 
  -6   2   1       94.34       87.37      3.23 o 
  -5   2   1      322.97      327.19      6.54 o 
  -4   2   1      186.70      161.94      3.71 o 
  -3   2   1      198.49      178.47      6.11 o 
  -2   2   1     3563.32     3571.95     56.52 o 
  -1   2   1        2.27        4.34      0.62 o 
   0   2   1      228.99      195.10      6.35 o 
   1   2   1      357.07      337.31      3.36 o 
   2   2   1      401.59      424.36      4.19 o 
   3   2   1       81.66       70.08      1.72 o 
   4   2   1      460.02      452.63      6.82 o 
   5   2   1      103.60      107.22      3.69 o 
   6   2   1      186.93      190.45      4.23 o 
   7   2   1        5.47        4.23      2.02 o 
   8   2   1       22.79       24.75      2.42 o 
 -10   3   1       25.68       30.79      3.58 o 
  -9   3   1       64.76       69.50      4.62 o 
  -8   3   1       35.50       40.59      4.06 o 
  -7   3   1      289.84      301.33      6.33 o 
  -6   3   1      717.63      683.41     12.42 o 
  -5   3   1      597.16      651.80      9.87 o 
  -4   3   1      512.41      463.19      6.66 o 
  -3   3   1       41.38       34.74      1.83 o 
  -2   3   1     2182.29     2228.47     55.60 o 
  -1   3   1      941.41     1025.04     10.87 o 
   0   3   1     1805.32     1712.11     16.77 o 
   1   3   1      777.64      777.88      7.53 o 
   2   3   1      960.48     1014.69     10.14 o 
   3   3   1      291.30      268.07      4.43 o 
   4   3   1      225.46      229.24      6.20 o 
   5   3   1      211.67      211.83      4.51 o 
   6   3   1      165.24      156.25      4.09 o 
   7   3   1       34.46       36.74      2.06 o 
   8   3   1        6.85        7.17      2.52 o 
 -10   4   1       67.67       73.49      5.27 o 
  -9   4   1       54.80       53.47      4.45 o 
  -8   4   1      216.34      213.33      9.38 o 
  -7   4   1      152.61      153.91     11.03 o 
  -6   4   1      416.10      405.89      7.12 o 
  -5   4   1     1268.52     1377.42     32.73 o 
  -4   4   1      507.82      505.19     16.29 o 
  -3   4   1     2832.05     2992.66     65.58 o 
  -2   4   1      220.45      193.27      6.79 o 
  -1   4   1      207.93      211.03      2.10 o 
   0   4   1      763.39      820.94      7.69 o 
   1   4   1      436.63      410.69      4.28 o 
   2   4   1       92.21       88.48      1.55 o 
   3   4   1      136.08      144.19      2.79 o 
   4   4   1       67.18       60.53      2.46 o 
   5   4   1       27.49       32.81      2.14 o 
   6   4   1        5.65        3.42      1.44 o 
   7   4   1       23.16       23.60      2.76 o 
 -10   5   1       40.59       49.69      6.20 o 
  -9   5   1       80.66       75.68      6.15 o 
  -8   5   1      171.34      183.12      4.75 o 
  -7   5   1      406.67      375.60     12.17 o 
  -6   5   1      415.70      424.87      9.21 o 
  -5   5   1      872.83      917.64     40.96 o 
  -4   5   1      805.30      758.18     15.19 o 
  -3   5   1     1917.15     2043.86     31.40 o 
  -2   5   1     1159.68     1215.13     14.13 o 
  -1   5   1     1225.05     1292.75     13.04 o 
   0   5   1      430.09      447.39      4.72 o 
   1   5   1      177.24      167.66      2.06 o 
   2   5   1      274.32      267.10      8.03 o 
   3   5   1       77.98       85.06      1.93 o 
   4   5   1       89.38       93.66      2.32 o 
   5   5   1       24.91       24.43      1.89 o 
   6   5   1       12.91       15.42      1.84 o 
 -10   6   1        8.18        6.86      4.26 o 
  -9   6   1       40.79       43.25      3.44 o 
  -8   6   1       39.83       48.74      4.07 o 
  -7   6   1       13.76       16.66      2.86 o 
  -6   6   1      264.72      264.45      6.72 o 
  -5   6   1       67.30       62.36      2.34 o 
  -4   6   1      657.24      626.50      9.71 o 
  -3   6   1      141.74      156.03      2.26 o 
  -2   6   1      315.31      272.87      4.15 o 
  -1   6   1     1037.43     1122.65     11.67 o 
   0   6   1      532.71      524.71      6.77 o 
   1   6   1      330.49      327.50      8.36 o 
   2   6   1      100.81      111.18      1.72 o 
   3   6   1      129.91      115.01      2.55 o 
   4   6   1       51.10       52.26      2.00 o 
   5   6   1       18.54       22.68      2.01 o 
  -9   7   1       41.06       34.64      4.22 o 
  -8   7   1       58.02       51.05      6.75 o 
  -7   7   1       39.38       29.06      3.08 o 
  -6   7   1       28.10       32.91      1.44 o 
  -5   7   1       73.23       66.13      3.08 o 
  -4   7   1      198.45      190.49      4.86 o 
  -3   7   1      219.90      239.28      5.12 o 
  -2   7   1      148.27      131.60      4.04 o 
  -1   7   1      135.28      139.34      3.09 o 
   0   7   1      114.47      107.96      2.21 o 
   1   7   1      307.93      297.52     11.40 o 
   2   7   1       93.37       94.20      3.74 o 
   3   7   1       32.80       33.87      1.26 o 
   4   7   1       10.47        8.67      1.12 o 
  -9   8   1       69.33       61.58      4.51 o 
  -8   8   1       60.43       64.52      6.42 o 
  -7   8   1      207.49      190.63      3.87 o 
  -6   8   1       41.55       51.76      2.71 o 
  -5   8   1       62.27       52.77      1.81 o 
  -4   8   1       16.67       22.25      0.91 o 
  -3   8   1       55.57       53.25      2.86 o 
  -2   8   1      172.03      155.91      5.14 o 
  -1   8   1       13.86       13.65      2.21 o 
   0   8   1       23.88       17.70      2.38 o 
   1   8   1        5.44       10.01      3.14 o 
   2   8   1       52.45       56.33      4.55 o 
   3   8   1       31.14       35.78      7.56 o 
  -8   9   1       56.67       42.44     16.70 o 
  -7   9   1       80.32       74.74      3.91 o 
  -6   9   1      160.19      168.05      4.25 o 
  -5   9   1       86.75       73.93      1.78 o 
  -4   9   1       38.47       44.54      2.62 o 
  -3   9   1       12.79       11.01      0.86 o 
  -2   9   1       18.62       18.97      3.34 o 
  -1   9   1       26.50       30.42      3.96 o 
   0   9   1       27.88       31.93      2.86 o 
   1   9   1        5.45        4.92      2.55 o 
   2   9   1        0.20       -0.44      5.65 o 
  -4  10   1      103.83      120.92      5.61 o 
  -3  10   1      101.96       95.82      5.39 o 
  -2  10   1       19.89       24.15      3.96 o 
  -1  10   1       40.51       49.87      5.06 o 
   0  10   1       15.87       16.66      4.55 o 
   2 -11   2       15.81       17.06      3.34 o 
   3 -11   2       33.50       37.98      5.61 o 
   4 -11   2       31.21       35.34      2.97 o 
   5 -11   2       21.32       25.53      1.61 o 
  -1 -10   2       24.63       23.27      3.67 o 
   0 -10   2       29.57       34.68      3.60 o 
   1 -10   2       27.61       24.74      2.94 o 
   2 -10   2       64.88       58.23      2.58 o 
   3 -10   2       65.20       56.34      2.03 o 
   4 -10   2       51.38       51.95      2.16 o 
   5 -10   2       65.91       57.58      1.74 o 
   6 -10   2       28.67       34.47      1.83 o 
   7 -10   2       61.48       52.62      4.18 o 
  -3  -9   2        7.58        9.73      1.39 o 
  -2  -9   2       26.97       24.78      2.84 o 
  -1  -9   2       37.98       38.63      2.49 o 
   0  -9   2      166.33      147.99      8.61 o 
   1  -9   2      107.45      108.57      2.73 o 
   2  -9   2      182.56      180.09      3.76 o 
   3  -9   2      222.76      210.31      5.77 o 
   4  -9   2      183.10      183.77      3.74 o 
   5  -9   2      173.88      169.08      2.95 o 
   6  -9   2      117.71      111.79      3.08 o 
   7  -9   2       35.92       36.00      1.96 o 
   8  -9   2       62.92       65.56      6.42 o 
  -4  -8   2        4.88        4.26      1.17 o 
  -3  -8   2       27.66       28.43      3.84 o 
  -2  -8   2       12.10       13.58      2.21 o 
  -1  -8   2       37.51       39.42      4.96 o 
   0  -8   2       26.98       26.27      1.46 o 
   1  -8   2      230.32      230.93      4.15 o 
   2  -8   2      141.41      142.67      3.29 o 
   3  -8   2      102.22       99.92      2.20 o 
   4  -8   2      240.79      243.07      5.41 o 
   5  -8   2      146.16      153.18      3.07 o 
   6  -8   2      135.77      135.25      2.70 o 
   7  -8   2      122.70      123.05      2.97 o 
   8  -8   2       14.92       17.35      1.85 o 
   9  -8   2       58.59       60.99      4.92 o 
  -5  -7   2        3.52        3.40      1.52 o 
  -4  -7   2        8.01       13.31      1.75 o 
  -3  -7   2       76.77       79.22      3.26 o 
  -2  -7   2       20.60       21.47      1.26 o 
  -1  -7   2       56.52       61.61      2.48 o 
   0  -7   2       34.63       29.60      1.79 o 
   1  -7   2       81.30       88.60      1.66 o 
   2  -7   2      249.45      252.02      3.61 o 
   3  -7   2      247.82      263.30      4.87 o 
   4  -7   2      284.26      290.90      9.80 o 
   5  -7   2      335.31      330.12      5.32 o 
   6  -7   2      224.38      229.73      3.94 o 
   7  -7   2      116.18      108.71      3.02 o 
   8  -7   2      167.15      167.27      6.75 o 
   9  -7   2       22.78       25.62      4.26 o 
  -6  -6   2       47.21       52.35      2.59 o 
  -5  -6   2        5.79        3.68      1.67 o 
  -4  -6   2       34.61       40.58      1.84 o 
  -3  -6   2       24.57       23.17      1.47 o 
  -2  -6   2      181.33      188.45      3.49 o 
  -1  -6   2      107.11      111.18      3.14 o 
   0  -6   2      450.99      415.17      6.72 o 
   1  -6   2      145.06      148.11      2.22 o 
   2  -6   2      120.29      106.17      1.92 o 
   3  -6   2      722.29      746.29      8.50 o 
   4  -6   2      287.16      282.97      3.83 o 
   5  -6   2      526.99      490.58      8.38 o 
   6  -6   2      433.27      441.19     10.86 o 
   7  -6   2      263.72      229.62      7.52 o 
   8  -6   2      123.69      124.44      6.06 o 
   9  -6   2       77.15       75.34      5.50 o 
  10  -6   2       33.36       25.47      5.32 o 
  -7  -5   2        5.03        4.47      1.78 o 
  -6  -5   2       54.74       56.10      3.84 o 
  -5  -5   2      177.86      175.36      3.59 o 
  -4  -5   2      381.51      367.65      7.58 o 
  -3  -5   2      214.80      211.64      4.57 o 
  -2  -5   2      140.02      137.83      3.19 o 
  -1  -5   2      906.62      917.15     10.91 o 
   0  -5   2      552.09      560.32      6.02 o 
   1  -5   2      550.81      582.83      5.85 o 
   2  -5   2      328.12      279.24      4.25 o 
   3  -5   2       59.47       60.87      1.39 o 
   4  -5   2      105.62       84.00      1.67 o 
   5  -5   2       78.47       79.34      3.71 o 
   6  -5   2       87.18       78.39      4.18 o 
   7  -5   2      389.49      373.77     13.91 o 
   8  -5   2      105.64      116.85      9.84 o 
   9  -5   2       56.35       58.35      9.14 o 
  10  -5   2       44.45       57.03     10.57 o 
  -7  -4   2       41.97       39.04      2.66 o 
  -6  -4   2        7.35        8.74      1.96 o 
  -5  -4   2      148.43      141.88      3.75 o 
  -4  -4   2      482.91      479.40      7.27 o 
  -3  -4   2     1170.90     1157.99     17.79 o 
  -2  -4   2     1108.42     1080.12     16.49 o 
  -1  -4   2     1783.72     1828.82     22.06 o 
   0  -4   2      990.92     1043.82     10.27 o 
   1  -4   2     1254.28     1286.28     12.44 o 
   2  -4   2     4138.69     4322.61     70.75 o 
   3  -4   2      671.85      769.14     10.87 o 
   4  -4   2     1318.20     1174.08     24.04 o 
   5  -4   2      164.31      173.62      7.82 o 
   6  -4   2      227.96      182.94      6.50 o 
   7  -4   2      131.46      145.54      6.09 o 
   8  -4   2      178.47      179.45      7.30 o 
   9  -4   2      179.18      172.77      8.11 o 
  10  -4   2       45.63       19.95     19.41 o 
  -8  -3   2        9.65       12.25      2.88 o 
  -7  -3   2       13.33       11.98      2.15 o 
  -6  -3   2       43.26       43.73      2.66 o 
  -5  -3   2        1.23        4.32      2.38 o 
  -4  -3   2       37.24       42.19      2.10 o 
  -3  -3   2        0.65        2.00      1.65 o 
  -2  -3   2     2610.72     2652.12     43.65 o 
  -1  -3   2     1800.75     1915.66     22.96 o 
   0  -3   2      828.04      896.09      9.78 o 
   1  -3   2     4135.15     4135.18     47.23 o 
   2  -3   2      715.83      800.33      9.95 o 
   3  -3   2     2496.58     2619.07     56.22 o 
   4  -3   2     2081.29     2221.26     51.16 o 
   5  -3   2      927.69      977.96     14.71 o 
   6  -3   2      459.23      462.03     10.90 o 
   7  -3   2       21.87       28.64      2.53 o 
   8  -3   2       30.33       28.03      3.80 o 
   9  -3   2       65.89       66.31      3.96 o 
  10  -3   2       35.20       38.76      3.09 o 
  -9  -2   2        1.94        3.24      2.49 o 
  -8  -2   2       33.61       31.30      2.77 o 
  -7  -2   2       44.84       43.90      2.49 o 
  -6  -2   2      113.40      109.08      3.96 o 
  -5  -2   2      353.62      335.08      6.60 o 
  -4  -2   2      283.48      301.13      6.41 o 
  -3  -2   2       97.84      106.55      3.56 o 
  -2  -2   2      380.53      355.72      6.84 o 
  -1  -2   2     1015.58     1050.75     14.35 o 
   0  -2   2     3647.69     3518.08     55.74 o 
   1  -2   2    10661.98     9758.64    287.64 o 
   3  -2   2     1503.12     1448.18     30.83 o 
   4  -2   2      469.61      527.68      8.29 o 
   5  -2   2     1221.38     1263.78     22.22 o 
   6  -2   2      693.92      703.93     12.64 o 
   7  -2   2      101.00      112.40      4.31 o 
   8  -2   2       94.22       86.11      2.75 o 
   9  -2   2        0.59        1.42      2.49 o 
  10  -2   2        8.56       14.79      2.71 o 
  -9  -1   2       38.13       39.94      2.89 o 
  -8  -1   2       24.54       24.38      2.95 o 
  -7  -1   2      169.59      183.93      5.26 o 
  -6  -1   2       47.26       46.13      3.18 o 
  -5  -1   2      444.82      409.13      8.62 o 
  -4  -1   2      225.83      220.03      5.65 o 
  -3  -1   2     1564.08     1636.53     30.33 o 
  -2  -1   2      321.29      334.00      5.25 o 
  -1  -1   2     3680.32     3703.74     58.80 o 
   0  -1   2      791.93      802.01     10.12 o 
   1  -1   2       13.10       10.03      5.03 o 
   2  -1   2     2191.21     2106.62     30.00 o 
   3  -1   2      873.30      905.62     10.09 o 
   4  -1   2       78.23       66.73      2.62 o 
   5  -1   2      239.32      229.64      3.30 o 
   6  -1   2      153.15      156.26      3.22 o 
   7  -1   2      423.31      416.95      8.01 o 
   8  -1   2      134.51      127.03      3.48 o 
   9  -1   2       32.06       34.38      2.58 o 
  -9   0   2       28.46       30.36      3.38 o 
  -8   0   2      123.70      120.86      4.73 o 
  -7   0   2       55.98       63.68      6.09 o 
  -6   0   2      355.04      336.76      9.25 o 
  -5   0   2      157.19      151.86      3.89 o 
  -4   0   2      527.33      507.78      9.03 o 
  -3   0   2      879.59      868.60     12.30 o 
  -2   0   2     1582.91     1654.22     28.50 o 
  -1   0   2     1695.11     1554.40     22.18 o 
   0   0   2     2165.84     2306.46     45.03 o 
   1   0   2     2443.70     2487.71     36.51 o 
   2   0   2     1097.91     1022.26      9.86 o 
   3   0   2     1720.31     1941.90     34.02 o 
   4   0   2      413.08      401.13      5.08 o 
   5   0   2      179.97      166.03      3.32 o 
   6   0   2        3.48        4.12      1.40 o 
   7   0   2      129.28      123.23      3.99 o 
   8   0   2       20.20       20.05      2.24 o 
   9   0   2       29.72       32.87      2.71 o 
 -10   1   2       17.54       17.17      3.49 o 
  -9   1   2        3.04        3.01      3.27 o 
  -8   1   2       80.73       82.76      5.19 o 
  -7   1   2       48.30       53.13      3.95 o 
  -6   1   2      506.94      485.93     11.17 o 
  -5   1   2      581.84      613.20     18.68 o 
  -4   1   2      751.26      769.63     16.28 o 
  -3   1   2     2071.16     2056.16     32.51 o 
  -2   1   2      424.48      387.97      6.27 o 
  -1   1   2    12707.97    10948.55    228.81 o 
   0   1   2     5544.22     5290.43    123.75 o 
   1   1   2     3701.58     3671.22     47.60 o 
   2   1   2     1118.38     1213.47     11.51 o 
   3   1   2      388.42      377.54      4.99 o 
   4   1   2     1159.13     1199.69     24.79 o 
   5   1   2      272.50      298.14      4.75 o 
   6   1   2      282.25      264.89      5.39 o 
   7   1   2        0.16        2.08      1.44 o 
   8   1   2       10.41       10.15      2.20 o 
   9   1   2       14.37       20.82      4.70 o 
 -10   2   2       21.40       20.69      4.06 o 
  -9   2   2      173.31      173.00      5.71 o 
  -8   2   2       29.22       25.83      3.06 o 
  -7   2   2      266.53      276.62      7.33 o 
  -6   2   2      152.35      143.84      4.79 o 
  -5   2   2      611.29      616.81     10.78 o 
  -4   2   2     1010.84     1015.12     15.78 o 
  -3   2   2      285.30      240.59      3.63 o 
  -2   2   2      417.64      394.91      5.43 o 
  -1   2   2      495.28      486.79      5.70 o 
   0   2   2      207.25      192.06      3.59 o 
   1   2   2     1362.18     1401.31     13.70 o 
   2   2   2     1875.86     2036.90     21.19 o 
   3   2   2       80.27       61.42      1.80 o 
   4   2   2      251.36      235.17      4.31 o 
   5   2   2      144.75      152.56      3.23 o 
   6   2   2      300.31      294.51      5.68 o 
   7   2   2       49.13       47.96      2.07 o 
   8   2   2       20.35       25.88      2.33 o 
 -10   3   2       19.00       33.02      5.08 o 
  -9   3   2      125.54      116.35      5.38 o 
  -8   3   2      202.41      195.69      5.31 o 
  -7   3   2      446.25      461.03      9.62 o 
  -6   3   2      503.25      469.11     12.33 o 
  -5   3   2      291.16      304.16      5.29 o 
  -4   3   2     1335.90     1331.18     23.05 o 
  -3   3   2     1048.38     1156.62     16.32 o 
  -2   3   2     2227.88     2369.68     54.26 o 
  -1   3   2      179.29      163.93      1.76 o 
   0   3   2      761.84      688.82     11.34 o 
   1   3   2      819.64      857.96      8.31 o 
   2   3   2      377.12      362.72      3.97 o 
   3   3   2      804.43      836.55     17.30 o 
   4   3   2      131.25      140.77      3.36 o 
   5   3   2      317.06      287.78      4.74 o 
   6   3   2       22.64       29.24      2.26 o 
   7   3   2       74.26       74.71      3.09 o 
   8   3   2       46.06       43.78      4.01 o 
 -10   4   2       59.15       73.61      7.10 o 
  -9   4   2        1.03        1.68      2.34 o 
  -8   4   2      106.80      109.95      3.93 o 
  -7   4   2      191.40      193.86      6.46 o 
  -6   4   2      330.42      302.70      6.55 o 
  -5   4   2      966.94      999.78     15.96 o 
  -4   4   2      267.09      236.63     10.48 o 
  -3   4   2     1508.54     1705.60     40.90 o 
  -2   4   2      996.09     1074.20     27.34 o 
  -1   4   2     1299.54     1273.81     27.58 o 
   0   4   2      581.47      602.27      8.90 o 
   1   4   2      573.61      579.04      7.20 o 
   2   4   2      123.64      124.79      2.02 o 
   3   4   2       66.25       69.04      3.04 o 
   4   4   2       85.56       87.94      2.29 o 
   5   4   2       31.70       32.50      1.61 o 
   6   4   2       14.44       12.57      1.83 o 
   7   4   2       10.32       10.92      1.67 o 
 -10   5   2       28.56       29.74      4.09 o 
  -9   5   2       53.65       50.42      4.11 o 
  -8   5   2       53.94       58.69      2.94 o 
  -7   5   2      113.21      107.12      3.69 o 
  -6   5   2      132.47      133.80      3.22 o 
  -5   5   2      512.14      524.62     19.58 o 
  -4   5   2      653.73      640.05     12.92 o 
  -3   5   2      821.75      837.20     12.35 o 
  -2   5   2      512.48      500.73      5.40 o 
  -1   5   2      891.63      902.48     19.49 o 
   0   5   2      514.53      541.55      8.75 o 
   1   5   2       95.62       92.53      1.14 o 
   2   5   2      285.83      300.34      3.44 o 
   3   5   2       18.75       22.91      1.96 o 
   4   5   2       76.96       73.93      2.03 o 
   5   5   2        2.02        1.79      1.14 o 
   6   5   2        2.72        3.53      1.14 o 
  -9   6   2       55.35       64.89      3.71 o 
  -8   6   2       70.56       82.20      3.04 o 
  -7   6   2       18.07       17.56      1.84 o 
  -6   6   2      174.08      185.99      7.67 o 
  -5   6   2       10.90       11.23      1.95 o 
  -4   6   2      199.75      185.97      3.36 o 
  -3   6   2      101.92      108.87      2.88 o 
  -2   6   2      313.93      292.89      6.39 o 
  -1   6   2      348.74      363.61      9.73 o 
   0   6   2      227.06      224.49      5.72 o 
   1   6   2      280.06      276.76      9.40 o 
   2   6   2       80.69       78.13      2.37 o 
   3   6   2      146.99      127.90      3.20 o 
   4   6   2       51.46       52.99      1.50 o 
   5   6   2       25.75       25.35      1.89 o 
  -9   7   2       41.09       41.62      4.26 o 
  -8   7   2       63.87       65.80      4.11 o 
  -7   7   2       67.98       62.57      3.52 o 
  -6   7   2       63.21       43.94     32.88 o 
  -5   7   2      126.05      120.53      2.61 o 
  -4   7   2       61.63       59.50      1.24 o 
  -3   7   2       26.38       31.18      0.73 o 
  -2   7   2       69.26       62.76      2.00 o 
  -1   7   2      126.99      122.94      5.28 o 
   0   7   2       56.43       58.21      2.93 o 
   1   7   2      131.01      143.39      4.56 o 
   2   7   2       22.30       18.81      1.29 o 
   3   7   2       43.24       37.18      7.41 o 
   4   7   2       12.44       14.50      3.74 o 
  -8   8   2       67.82       64.48      3.93 o 
  -7   8   2      207.68      177.47      3.53 o 
  -6   8   2       87.83       88.23      2.39 o 
  -5   8   2      158.72      138.48      4.23 o 
  -4   8   2      167.07      166.66      5.90 o 
  -3   8   2      154.85      153.31      3.06 o 
  -2   8   2       69.18       73.87      7.08 o 
  -1   8   2        9.06       13.03      3.27 o 
   0   8   2       73.13       73.75      3.95 o 
   1   8   2       25.24       28.07      3.50 o 
   2   8   2       30.29       21.89      3.17 o 
   3   8   2        5.28       15.78      3.85 o 
  -7   9   2       66.32       64.27      3.03 o 
  -6   9   2      124.71      129.22      9.43 o 
  -5   9   2       72.74       64.99      3.13 o 
  -4   9   2       56.25       65.76      3.96 o 
  -3   9   2       81.00       90.13      7.74 o 
  -2   9   2       65.50       68.48      7.89 o 
  -1   9   2       19.30       22.50      4.00 o 
   0   9   2        7.48        7.01      3.85 o 
   1   9   2        6.82       10.22      2.75 o 
  -3  10   2       52.89       49.54      7.78 o 
  -2  10   2       31.23       41.58      8.11 o 
  -1  10   2       56.72       74.86      9.73 o 
   3 -11   3       39.09       31.27      4.49 o 
   4 -11   3       23.33       27.73      2.15 o 
   5 -11   3       36.16       33.70      1.53 o 
  -1 -10   3        2.55        1.88      1.21 o 
   0 -10   3       35.92       30.23      3.01 o 
   1 -10   3       31.53       32.58      2.33 o 
   2 -10   3       64.46       57.10      2.68 o 
   3 -10   3       24.83       19.63      1.34 o 
   4 -10   3       19.99       24.47      1.59 o 
   5 -10   3       22.80       20.61      1.49 o 
   6 -10   3       32.43       36.36      2.77 o 
   7 -10   3       71.71       75.61      5.27 o 
  -3  -9   3        9.84       13.91      1.82 o 
  -2  -9   3       59.76       51.62      2.45 o 
  -1  -9   3       33.87       31.59      1.56 o 
   0  -9   3       38.68       35.91      1.87 o 
   1  -9   3       52.30       55.76      3.25 o 
   2  -9   3      239.65      236.33      6.90 o 
   3  -9   3      298.05      299.42      5.27 o 
   4  -9   3      175.87      186.62      3.71 o 
   5  -9   3      108.58      100.44      2.67 o 
   6  -9   3       16.98       21.32      1.11 o 
   7  -9   3       67.26       63.27      1.63 o 
   8  -9   3       40.77       39.69      2.70 o 
  -4  -8   3        3.71        3.27      1.38 o 
  -3  -8   3       16.34       14.48      1.43 o 
  -2  -8   3        5.41        7.27      1.36 o 
  -1  -8   3      228.80      207.01      3.69 o 
   0  -8   3      103.67       91.67      4.42 o 
   1  -8   3      176.71      179.56      2.77 o 
   2  -8   3       55.88       54.33      2.37 o 
   3  -8   3      214.93      213.61      4.99 o 
   4  -8   3      687.02      689.57     14.80 o 
   5  -8   3      404.36      373.82     10.52 o 
   6  -8   3      232.78      235.92      5.15 o 
   7  -8   3       45.29       43.20      2.50 o 
   8  -8   3       64.29       67.53      4.95 o 
   9  -8   3       65.02       55.35     36.57 o 
  -5  -7   3       31.76       31.46      2.39 o 
  -4  -7   3       33.33       32.85      1.94 o 
  -3  -7   3       45.23       41.14      3.41 o 
  -2  -7   3       11.51       12.83      1.53 o 
  -1  -7   3        6.33        9.72      1.69 o 
   0  -7   3      150.61      132.96      2.25 o 
   1  -7   3      214.73      228.00      3.00 o 
   2  -7   3       93.80       89.90      1.95 o 
   3  -7   3        1.69        3.77      1.34 o 
   4  -7   3      109.66      105.88      3.25 o 
   5  -7   3      332.77      324.23      8.38 o 
   6  -7   3      687.55      713.73     19.56 o 
   7  -7   3      212.62      192.87      5.54 o 
   8  -7   3      124.23      116.30      6.84 o 
   9  -7   3       66.57       69.07      5.43 o 
  -6  -6   3       12.26        8.07      3.16 o 
  -5  -6   3       52.06       52.14      2.51 o 
  -4  -6   3      258.96      250.51      5.44 o 
  -3  -6   3       91.53       95.08      2.65 o 
  -2  -6   3      495.87      482.15      7.82 o 
  -1  -6   3       60.51       59.59      2.79 o 
   0  -6   3      280.51      259.44      3.78 o 
   1  -6   3      463.00      506.06      5.32 o 
   2  -6   3      605.60      596.04      6.68 o 
   3  -6   3     1082.09     1179.82     17.56 o 
   4  -6   3       40.94       35.09      1.52 o 
   5  -6   3      152.56      157.20      4.61 o 
   6  -6   3      217.00      230.31      4.10 o 
   7  -6   3      612.57      542.33     13.95 o 
   8  -6   3      267.18      280.01     13.36 o 
   9  -6   3       76.43       75.86      9.50 o 
  10  -6   3       63.79       66.31     10.75 o 
  -7  -5   3       10.93       12.96      2.32 o 
  -6  -5   3       11.85       11.77      1.92 o 
  -5  -5   3       38.25       39.01      2.56 o 
  -4  -5   3       68.64       69.72      2.41 o 
  -3  -5   3      602.89      581.54      9.55 o 
  -2  -5   3      476.39      492.77      8.22 o 
  -1  -5   3     1407.19     1440.88     17.75 o 
   0  -5   3      557.57      593.17      7.56 o 
   1  -5   3      330.09      347.75      5.41 o 
   2  -5   3      591.93      561.42      6.59 o 
   3  -5   3      860.28      979.52     13.08 o 
   4  -5   3      504.74      484.25     12.01 o 
   5  -5   3       92.28       96.04      3.93 o 
   6  -5   3        3.49        2.79      4.73 o 
   7  -5   3       30.42       30.42      3.82 o 
   8  -5   3      119.44      129.87      6.39 o 
   9  -5   3       62.29       63.08      5.50 o 
  10  -5   3       60.72       59.78      6.50 o 
  -7  -4   3        8.85       10.70      2.24 o 
  -6  -4   3       64.63       64.60      2.99 o 
  -5  -4   3      240.99      232.41      8.33 o 
  -4  -4   3        1.40        2.45      1.95 o 
  -3  -4   3      538.24      510.65      7.47 o 
  -2  -4   3      725.12      732.91      8.98 o 
  -1  -4   3     1911.70     2012.57     25.42 o 
   0  -4   3     2513.23     2820.42     35.52 o 
   1  -4   3      726.02      735.17      9.33 o 
   2  -4   3     2160.87     2271.27     33.38 o 
   3  -4   3      520.31      631.05      8.54 o 
   4  -4   3     1207.42     1160.84     26.72 o 
   5  -4   3      432.83      492.09     14.13 o 
   6  -4   3      391.03      339.97      9.28 o 
   7  -4   3       30.08       32.77      3.78 o 
   8  -4   3        1.97        5.25      6.42 o 
   9  -4   3       78.06       77.30      2.63 o 
  10  -4   3       10.71       11.03      1.59 o 
  -8  -3   3       14.87       17.99      2.34 o 
  -7  -3   3        0.79        0.78      1.71 o 
  -6  -3   3       69.82       77.97      2.88 o 
  -5  -3   3        0.44        0.61      2.43 o 
  -4  -3   3      241.28      218.23      5.88 o 
  -3  -3   3       63.64       78.09      3.29 o 
  -2  -3   3       62.30       65.42      2.29 o 
  -1  -3   3      321.53      317.93      9.06 o 
   0  -3   3      498.96      530.11      5.93 o 
   1  -3   3     3262.86     3335.59     55.61 o 
   2  -3   3      634.25      695.39     14.90 o 
   3  -3   3     1880.38     1976.67     41.21 o 
   4  -3   3      945.10      948.28     22.13 o 
   5  -3   3     1310.00     1367.15     29.80 o 
   6  -3   3      461.13      443.57     11.19 o 
   7  -3   3      247.02      161.16     56.83 o 
   8  -3   3       76.64       70.77      2.31 o 
   9  -3   3       34.56       35.44      1.97 o 
  10  -3   3        2.25        2.86      1.48 o 
  -9  -2   3       31.29       38.59      3.32 o 
  -8  -2   3        6.84        5.13      2.17 o 
  -7  -2   3       23.17       21.81      2.85 o 
  -6  -2   3      201.24      197.34      9.41 o 
  -5  -2   3        7.84       13.77      4.95 o 
  -4  -2   3      642.29      620.94     11.12 o 
  -3  -2   3      357.05      366.85      6.86 o 
  -2  -2   3       19.98       11.65      1.80 o 
  -1  -2   3      269.94      253.90      5.12 o 
   0  -2   3      115.08       94.57      2.24 o 
   1  -2   3     3259.37     3238.77     50.07 o 
   2  -2   3      909.27     1022.92     19.38 o 
   3  -2   3      474.54      414.60      5.30 o 
   4  -2   3      216.60      222.98      4.09 o 
   5  -2   3      635.08      622.01      8.84 o 
   6  -2   3      256.87      260.38      7.17 o 
   7  -2   3       60.91       67.45      2.67 o 
   8  -2   3      168.83      167.85      3.95 o 
   9  -2   3        2.21        3.79      1.50 o 
  -9  -1   3       59.32       58.11      5.01 o 
  -8  -1   3       62.75       53.22      4.06 o 
  -7  -1   3      236.06      238.80     15.39 o 
  -6  -1   3       37.79       43.65      3.18 o 
  -5  -1   3      640.39      596.09     23.30 o 
  -4  -1   3      752.23      768.47     11.91 o 
  -3  -1   3     1281.15     1364.97     36.90 o 
  -2  -1   3     3400.88     3548.43     59.19 o 
  -1  -1   3       14.34        9.58      1.83 o 
   0  -1   3     2499.98     2524.73     37.22 o 
   1  -1   3       12.92       16.06      0.94 o 
   2  -1   3     3162.97     3208.37     39.94 o 
   3  -1   3      600.93      609.38      8.19 o 
   4  -1   3      792.43      803.32     12.86 o 
   5  -1   3      186.81      168.61      3.02 o 
   6  -1   3      102.75       99.26      4.40 o 
   7  -1   3      283.54      285.64      4.98 o 
   8  -1   3       71.86       69.81      2.81 o 
   9  -1   3       23.63       25.30      3.25 o 
  -9   0   3       11.26       10.62      3.13 o 
  -8   0   3       63.59       70.04      6.97 o 
  -7   0   3      475.70      478.11     12.64 o 
  -6   0   3      139.86      128.68      4.51 o 
  -5   0   3      301.20      279.52      5.68 o 
  -4   0   3      455.02      463.19      8.53 o 
  -3   0   3      209.39      198.86      7.41 o 
  -2   0   3     2559.09     2612.03     40.56 o 
  -1   0   3     1213.93     1187.51     16.17 o 
   0   0   3      218.12      250.22     19.47 o 
   1   0   3      156.15      135.95      1.81 o 
   2   0   3      691.15      614.54      6.35 o 
   3   0   3      919.09      988.41     11.23 o 
   4   0   3      767.72      761.38     10.00 o 
   5   0   3      261.67      264.76      4.56 o 
   6   0   3       81.38       79.77      3.50 o 
   7   0   3      208.43      208.39      3.87 o 
   8   0   3       15.16       16.88      4.29 o 
   9   0   3       41.68       40.93      2.26 o 
 -10   1   3       37.76       41.98     10.97 o 
  -9   1   3       47.74       47.34      5.41 o 
  -8   1   3       43.25       44.57      3.62 o 
  -7   1   3       94.76       95.91      4.66 o 
  -6   1   3      891.16      851.16     15.58 o 
  -5   1   3     1387.90     1473.47     24.84 o 
  -4   1   3      524.87      527.37      8.96 o 
  -3   1   3     2330.75     2326.83     35.16 o 
  -2   1   3     1066.48     1148.76     17.11 o 
  -1   1   3     9582.48     8601.34    302.69 o 
   0   1   3     2520.65     2592.55     31.40 o 
   1   1   3     3003.05     2998.72     32.03 o 
   2   1   3      688.10      707.25      7.86 o 
   3   1   3      794.77      835.38      9.94 o 
   4   1   3      706.19      678.90      8.94 o 
   5   1   3      125.11      132.22      2.76 o 
   6   1   3      351.60      355.77      7.10 o 
   7   1   3       27.20       29.49      1.74 o 
   8   1   3       22.98       23.76      2.11 o 
 -10   2   3        7.64        7.61      3.18 o 
  -9   2   3       20.71       21.27      3.86 o 
  -8   2   3      164.00      152.75      6.12 o 
  -7   2   3       36.89       35.23      2.98 o 
  -6   2   3      117.85      111.69      4.41 o 
  -5   2   3     1076.10     1118.86     19.98 o 
  -4   2   3     1361.83     1403.21     34.00 o 
  -3   2   3     1601.04     1691.29     24.29 o 
  -2   2   3     1465.37     1586.79     22.31 o 
  -1   2   3      471.66      509.21      7.67 o 
   0   2   3     2475.30     2451.32     99.37 o 
   1   2   3     1079.56     1096.10     12.16 o 
   2   2   3      457.84      492.65      4.84 o 
   3   2   3      192.32      180.21      2.93 o 
   4   2   3       73.11       79.30      2.52 o 
   5   2   3      114.89      120.02      3.14 o 
   6   2   3       97.75       96.56      3.43 o 
   7   2   3       10.54       13.40      1.55 o 
   8   2   3       23.74       27.46      3.50 o 
 -10   3   3       35.30       37.23      4.39 o 
  -9   3   3       16.88       18.50      2.97 o 
  -8   3   3       58.70       51.72      4.02 o 
  -7   3   3      248.61      244.09      7.28 o 
  -6   3   3      148.44      123.23      8.31 o 
  -5   3   3       15.90       17.58      1.81 o 
  -4   3   3      781.04      703.55     10.05 o 
  -3   3   3      883.13      946.77     12.66 o 
  -2   3   3     1593.09     1745.21     24.29 o 
  -1   3   3      176.62      164.87      2.22 o 
   0   3   3      808.56      858.42     12.13 o 
   1   3   3      715.76      710.43      8.23 o 
   2   3   3      355.16      384.89      4.14 o 
   3   3   3      339.34      356.76      4.22 o 
   4   3   3       15.52       14.88      1.42 o 
   5   3   3      154.12      166.66      3.73 o 
   6   3   3       14.10       13.47      1.51 o 
   7   3   3       14.66       15.90      1.77 o 
 -10   4   3        4.53        5.42      2.91 o 
  -9   4   3       69.99       61.19      4.52 o 
  -8   4   3       34.57       36.49      2.86 o 
  -7   4   3       23.08       28.76      3.23 o 
  -6   4   3      165.91      161.55      6.97 o 
  -5   4   3      199.24      198.80      4.40 o 
  -4   4   3       35.79       28.73      3.87 o 
  -3   4   3      434.87      458.49      7.12 o 
  -2   4   3      204.79      187.59      3.04 o 
  -1   4   3      937.26      936.13     19.38 o 
   0   4   3      558.79      557.60      8.46 o 
   1   4   3      389.25      365.89      8.51 o 
   2   4   3      563.10      594.08      7.24 o 
   3   4   3      133.44      138.68      2.04 o 
   4   4   3      176.69      180.90      3.48 o 
   5   4   3       29.63       30.77      1.63 o 
   6   4   3       16.21       18.41      1.69 o 
   7   4   3       12.90       14.60      1.98 o 
 -10   5   3       37.51       39.77      5.82 o 
  -9   5   3       43.23       45.28      5.34 o 
  -8   5   3      179.30      178.50      5.34 o 
  -7   5   3      144.31      136.26      4.21 o 
  -6   5   3      100.85      109.90      2.88 o 
  -5   5   3      251.68      273.82      5.09 o 
  -4   5   3      256.76      254.17      7.10 o 
  -3   5   3      321.39      343.37      6.77 o 
  -2   5   3      142.59      129.66      3.16 o 
  -1   5   3      169.30      176.41      8.22 o 
   0   5   3       97.59       97.39      3.08 o 
   1   5   3       41.59       35.23      2.48 o 
   2   5   3      163.86      180.09      2.95 o 
   3   5   3       31.74       29.57      1.18 o 
   4   5   3       60.87       57.29      1.36 o 
   5   5   3        4.42        6.05      0.86 o 
   6   5   3        5.72        5.43      1.60 o 
  -9   6   3       90.80       89.21      4.46 o 
  -8   6   3       79.40       84.43      5.21 o 
  -7   6   3      266.94      250.65      6.77 o 
  -6   6   3      427.96      437.30     11.96 o 
  -5   6   3      208.79      222.24      5.50 o 
  -4   6   3      230.63      218.29      4.42 o 
  -3   6   3      197.26      204.22      4.32 o 
  -2   6   3      429.85      419.50     10.35 o 
  -1   6   3      339.40      348.63     13.14 o 
   0   6   3       58.10       55.25      3.36 o 
   1   6   3      114.47      123.72      5.03 o 
   2   6   3        9.26        6.58      2.51 o 
   3   6   3       92.92       82.61      6.33 o 
   4   6   3       31.15       35.05      4.11 o 
   5   6   3       16.79       18.68      3.85 o 
  -9   7   3       45.27       47.49      4.18 o 
  -8   7   3       35.63       44.48      3.49 o 
  -7   7   3       63.67       65.95      5.50 o 
  -6   7   3      134.94      140.55      3.79 o 
  -5   7   3      290.86      271.23      5.46 o 
  -4   7   3      201.12      184.41      3.03 o 
  -3   7   3       62.02       74.42      1.29 o 
  -2   7   3       83.59       72.41      4.11 o 
  -1   7   3      187.76      210.83     10.35 o 
   0   7   3      173.81      169.22      7.19 o 
   1   7   3      141.85      152.01      6.59 o 
   2   7   3       23.38       22.75      3.42 o 
   3   7   3       12.17       11.27      3.63 o 
   4   7   3       13.58       17.54      3.78 o 
  -8   8   3       60.00       51.05      3.52 o 
  -7   8   3       56.36       46.24      2.64 o 
  -6   8   3       46.41       47.05      2.23 o 
  -5   8   3       92.57       84.82      1.91 o 
  -4   8   3      230.78      244.27      3.03 o 
  -3   8   3      224.57      237.66      7.89 o 
  -2   8   3       62.26       65.25      4.55 o 
  -1   8   3       11.02       17.54      6.50 o 
   0   8   3       80.09       84.30      5.76 o 
   1   8   3       46.55       47.14      3.45 o 
   2   8   3       55.88       65.87      4.02 o 
  -7   9   3       54.26       48.83      4.39 o 
  -4   9   3       22.15       34.13      3.63 o 
  -3   9   3       81.40       73.29      4.99 o 
  -2   9   3       78.55       85.98      5.43 o 
  -1   9   3       20.65       28.66      4.48 o 
   0   9   3        1.68        0.26      6.13 o 
   1   9   3        4.75        4.59      7.67 o 
  -3  10   3        6.83        7.82      3.60 o 
   2 -11   4       13.00       13.43      3.67 o 
   3 -11   4       63.54       55.68      3.45 o 
   4 -11   4       20.58       21.30      1.93 o 
   5 -11   4       22.09       21.81      2.39 o 
  -1 -10   4       13.59       17.29      1.85 o 
   0 -10   4        4.75        8.15      1.27 o 
   1 -10   4       23.50       23.11      2.16 o 
   2 -10   4       99.75      102.42      3.74 o 
   3 -10   4       43.77       46.13      2.68 o 
   4 -10   4       78.91       82.33      2.82 o 
   5 -10   4       48.57       47.99      1.97 o 
   6 -10   4       51.03       53.82      2.90 o 
   7 -10   4       73.39       75.68      3.53 o 
  -3  -9   4       18.00       23.60      2.42 o 
  -2  -9   4       22.21       17.43      1.58 o 
  -1  -9   4       38.23       38.60      2.48 o 
   0  -9   4       88.00       79.66      1.98 o 
   1  -9   4        0.37       -0.68      0.92 o 
   2  -9   4       91.48       99.91      2.57 o 
   3  -9   4      176.12      127.16     45.10 o 
   4  -9   4      121.09      129.45      3.97 o 
   5  -9   4      197.50      189.38      7.22 o 
   6  -9   4       48.01       45.91      1.95 o 
   7  -9   4      125.65      127.25      4.42 o 
   8  -9   4       60.18       64.23      3.88 o 
  -4  -8   4        4.86        2.81      2.35 o 
  -3  -8   4       38.55       41.11      1.91 o 
  -2  -8   4       73.74       63.69      2.82 o 
  -1  -8   4      177.35      188.26      5.82 o 
   0  -8   4      264.29      238.41      3.68 o 
   1  -8   4      408.87      408.41      6.85 o 
   2  -8   4       79.06       79.13      2.55 o 
   3  -8   4      188.81      187.12      3.81 o 
   4  -8   4      423.51      431.91     11.33 o 
   5  -8   4      278.49      261.17      6.46 o 
   6  -8   4      309.70      310.62      6.13 o 
   7  -8   4       74.72       67.46      2.89 o 
   8  -8   4      117.16      117.01      7.85 o 
   9  -8   4       72.56       81.60      4.54 o 
  -5  -7   4       25.62       23.21      2.37 o 
  -4  -7   4      126.28      119.41      2.98 o 
  -3  -7   4       36.83       35.90      2.93 o 
  -2  -7   4        5.16        2.94      1.38 o 
  -1  -7   4      185.84      201.91      4.02 o 
   0  -7   4      137.97      113.12      2.24 o 
   1  -7   4      348.92      381.32      5.27 o 
   2  -7   4      456.99      454.34      6.62 o 
   3  -7   4       11.69       15.32      1.15 o 
   4  -7   4      129.53      133.11      3.68 o 
   5  -7   4       98.01       95.10      2.09 o 
   6  -7   4      263.75      274.23      5.15 o 
   7  -7   4      143.73      138.20      3.58 o 
   8  -7   4      105.39       67.43     50.66 o 
   9  -7   4       50.88       53.62      5.21 o 
  -6  -6   4       12.83       16.08      2.29 o 
  -5  -6   4        0.09       -0.89      1.70 o 
  -4  -6   4       75.40       80.23      2.90 o 
  -3  -6   4      338.28      322.78      6.35 o 
  -2  -6   4      155.65      160.91      3.23 o 
  -1  -6   4       57.35       58.16      2.42 o 
   0  -6   4      222.82      195.79      2.94 o 
   1  -6   4      352.92      384.72      5.76 o 
   2  -6   4      635.89      623.33      9.09 o 
   3  -6   4     1248.92     1415.33     20.99 o 
   4  -6   4      184.59      178.12      4.34 o 
   5  -6   4      317.52      343.31     10.55 o 
   6  -6   4       59.44       64.75      2.69 o 
   7  -6   4      238.50      204.50     10.51 o 
   8  -6   4      117.23      129.73      6.39 o 
   9  -6   4       49.33       50.72      5.25 o 
  -7  -5   4       13.03        9.78      3.04 o 
  -6  -5   4       14.17       15.97      2.21 o 
  -5  -5   4       34.70       32.12      2.21 o 
  -4  -5   4        1.79        1.05      2.10 o 
  -3  -5   4       11.44       15.31      3.21 o 
  -2  -5   4      685.94      677.26     10.03 o 
  -1  -5   4      652.41      653.15     10.35 o 
   0  -5   4       80.53       83.78      2.31 o 
   1  -5   4      569.26      553.27      6.41 o 
   2  -5   4      244.50      205.40      3.25 o 
   3  -5   4      919.00      944.04     68.20 o 
   4  -5   4      763.03      768.82     19.71 o 
   5  -5   4      370.67      390.06      5.35 o 
   6  -5   4      204.57      198.72      6.46 o 
   7  -5   4       70.26       69.10      4.62 o 
   8  -5   4       40.55       44.31      4.73 o 
   9  -5   4       33.49       27.52      8.29 o 
  10  -5   4       39.26       49.54     10.13 o 
  -7  -4   4       37.83       38.38      2.92 o 
  -6  -4   4      103.25       96.16      3.65 o 
  -5  -4   4       84.32       82.51      2.90 o 
  -4  -4   4      518.77      537.77      8.43 o 
  -3  -4   4       28.98       27.73      2.78 o 
  -2  -4   4      182.04      185.29      3.18 o 
  -1  -4   4     1084.36     1133.96     14.60 o 
   0  -4   4     1745.58     1925.06     23.66 o 
   1  -4   4      286.04      284.38      3.65 o 
   2  -4   4      530.85      529.16      6.52 o 
   3  -4   4       22.22       38.46      2.13 o 
   4  -4   4      373.67      314.02      5.06 o 
   5  -4   4      123.10      138.04      2.39 o 
   6  -4   4      275.09      245.61      3.75 o 
   7  -4   4      101.09      109.15      2.86 o 
   8  -4   4        4.84        3.87      1.34 o 
   9  -4   4       55.31       48.12      5.06 o 
  10  -4   4        1.13       -1.39      4.22 o 
  -8  -3   4       17.83       17.79      3.49 o 
  -7  -3   4        3.07        1.75      2.19 o 
  -6  -3   4       92.07      100.40      5.23 o 
  -5  -3   4      114.38      110.92      4.22 o 
  -4  -3   4      261.80      249.13      6.76 o 
  -3  -3   4      825.97      813.08     13.58 o 
  -2  -3   4      750.42      773.58     17.12 o 
  -1  -3   4       29.06       15.39      1.62 o 
   0  -3   4     1889.58     2003.21     35.60 o 
   1  -3   4     3186.23     3275.78     43.07 o 
   2  -3   4     1905.38     2211.58     48.99 o 
   3  -3   4     1670.68     1810.43     37.65 o 
   4  -3   4      568.20      557.97      7.76 o 
   5  -3   4      556.40      512.43     11.38 o 
   6  -3   4      255.56      222.02      4.25 o 
   7  -3   4      183.66      184.27      6.18 o 
   8  -3   4      153.60      137.01      7.63 o 
   9  -3   4       42.33       39.63      4.35 o 
  -8  -2   4       44.90       40.15      4.31 o 
  -7  -2   4      119.05      107.93      6.95 o 
  -6  -2   4       36.54       31.32      3.03 o 
  -5  -2   4      371.53      362.66      7.35 o 
  -4  -2   4       30.04       27.71      4.57 o 
  -3  -2   4      101.40       89.14      3.53 o 
  -2  -2   4      906.85      935.91     13.39 o 
  -1  -2   4     1384.44     1371.58     19.31 o 
   0  -2   4      440.20      414.26      6.95 o 
   1  -2   4     1457.21     1565.79     26.90 o 
   2  -2   4     1547.76     1588.88     64.13 o 
   3  -2   4     1897.21     2034.80     29.11 o 
   4  -2   4     1498.02     1650.13     24.94 o 
   5  -2   4      726.21      708.23     10.72 o 
   6  -2   4      331.53      333.34      6.06 o 
   7  -2   4       26.33       31.30      1.67 o 
   8  -2   4      182.44      166.37      6.20 o 
   9  -2   4       14.75       15.93      2.86 o 
  -9  -1   4       38.54       41.58      4.92 o 
  -8  -1   4       57.49       59.49      7.65 o 
  -7  -1   4      214.01      213.11      7.11 o 
  -6  -1   4      412.76      393.53      9.39 o 
  -5  -1   4      322.77      315.24     11.47 o 
  -4  -1   4     1057.41     1117.83     18.74 o 
  -3  -1   4     1349.31     1392.98     37.10 o 
  -2  -1   4      362.81      291.85     10.99 o 
  -1  -1   4      899.17      913.19     25.29 o 
   0  -1   4     3703.26     3759.18     59.70 o 
   1  -1   4     1647.46     1769.67     28.13 o 
   2  -1   4      602.29      515.76      5.50 o 
   3  -1   4      499.25      497.22      6.43 o 
   4  -1   4      886.34      924.94     12.77 o 
   5  -1   4      633.55      638.66      9.38 o 
   6  -1   4      337.73      336.93      6.47 o 
   7  -1   4      308.64      299.97      6.46 o 
   8  -1   4       34.12       31.85      2.01 o 
   9  -1   4       39.16       47.19      3.14 o 
  -9   0   4       21.03       30.71      4.24 o 
  -8   0   4      275.46      260.67      7.02 o 
  -7   0   4        1.01       -0.20      2.34 o 
  -6   0   4      861.67      809.86     17.63 o 
  -5   0   4      527.86      511.43     16.37 o 
  -4   0   4      342.74      368.88      9.02 o 
  -3   0   4     1712.94     1761.26     64.13 o 
  -2   0   4     1872.11     1940.83     62.72 o 
  -1   0   4      184.46      179.10      8.84 o 
   0   0   4      226.75      242.08      4.02 o 
   1   0   4      303.38      271.67      3.82 o 
   2   0   4      362.19      341.08      3.82 o 
   3   0   4      387.86      378.04      4.71 o 
   4   0   4       20.89       14.98      2.33 o 
   5   0   4      171.59      166.62      3.46 o 
   6   0   4       86.76       91.69      2.91 o 
   7   0   4      255.78      240.71      6.88 o 
   8   0   4       56.42       66.42      5.32 o 
   9   0   4       31.10       28.52      2.63 o 
  -9   1   4        5.89        9.45      3.07 o 
  -8   1   4        9.51        8.30      3.28 o 
  -7   1   4      310.60      302.92     10.13 o 
  -6   1   4      150.65      140.76      7.16 o 
  -5   1   4      457.90      465.16      9.18 o 
  -4   1   4     1178.24     1216.94     27.32 o 
  -3   1   4     1013.75      945.12     13.34 o 
  -2   1   4     2239.51     2530.40     37.91 o 
  -1   1   4     4359.64     4407.72     71.59 o 
   0   1   4     3262.83     3386.84     42.82 o 
   1   1   4        6.55        3.14      1.28 o 
   2   1   4      339.27      327.43      3.90 o 
   3   1   4      575.62      587.64      7.43 o 
   4   1   4      136.30      138.79      3.53 o 
   5   1   4        9.04       11.59      1.44 o 
   6   1   4       57.82       58.82      2.61 o 
   7   1   4        0.20        0.08      1.16 o 
   8   1   4       20.55       19.61      2.16 o 
 -10   2   4        0.35        2.98      2.96 o 
  -9   2   4       79.16       80.07      6.22 o 
  -8   2   4       67.23       69.81      3.76 o 
  -7   2   4       62.02       70.45      3.58 o 
  -6   2   4      237.53      210.91      7.27 o 
  -5   2   4      110.55      116.88      3.80 o 
  -4   2   4      736.02      711.84     10.47 o 
  -3   2   4      530.39      553.60     12.70 o 
  -2   2   4     1691.56     1856.25     27.52 o 
  -1   2   4     1097.97     1131.09     14.31 o 
   0   2   4     4893.98     4867.59    153.53 o 
   1   2   4     1797.24     1955.08     23.57 o 
   2   2   4      711.37      726.12      8.48 o 
   3   2   4       97.38       99.93      3.29 o 
   4   2   4      229.55      233.79      4.30 o 
   5   2   4      120.29      122.41      2.44 o 
   6   2   4       20.06       20.39      1.62 o 
   7   2   4        2.36        2.32      1.29 o 
   8   2   4        0.37       -0.17      1.69 o 
 -10   3   4       40.30       44.84      3.95 o 
  -9   3   4       29.98       23.20      3.20 o 
  -8   3   4      250.06      241.11      6.99 o 
  -7   3   4        8.92       12.51      2.27 o 
  -6   3   4        4.87        8.10      2.57 o 
  -5   3   4      295.00      307.67      5.42 o 
  -4   3   4      217.97      184.02      3.32 o 
  -3   3   4      273.78      291.44      6.73 o 
  -2   3   4       16.34       23.03      1.72 o 
  -1   3   4      435.79      407.09      3.95 o 
   0   3   4       58.20       65.91      3.16 o 
   1   3   4      561.50      584.05      5.60 o 
   2   3   4      990.11     1026.61     12.23 o 
   3   3   4      171.12      177.39      4.66 o 
   4   3   4       66.34       57.19      2.71 o 
   5   3   4      127.80      135.09      2.58 o 
   6   3   4       18.41       18.30      1.53 o 
   7   3   4       24.47       28.21      3.60 o 
 -10   4   4       98.51       97.29      7.27 o 
  -9   4   4       36.20       34.16      3.68 o 
  -8   4   4      204.45      214.22     12.02 o 
  -7   4   4      482.00      488.82      8.79 o 
  -6   4   4       76.14       72.82      2.59 o 
  -5   4   4      143.29      149.96      4.28 o 
  -4   4   4       46.84       41.32      1.77 o 
  -3   4   4      879.21      956.26     14.72 o 
  -2   4   4      143.26      136.80      3.42 o 
  -1   4   4      243.87      237.36      6.24 o 
   0   4   4      152.36      150.06      4.95 o 
   1   4   4      147.21      143.25      4.41 o 
   2   4   4      246.85      248.44      4.91 o 
   3   4   4      268.42      274.44      4.69 o 
   4   4   4      250.36      246.05      4.56 o 
   5   4   4       31.43       30.25      1.94 o 
   6   4   4       39.88       39.56      2.81 o 
  -9   5   4      113.64      108.08      4.15 o 
  -8   5   4       99.07      103.78      6.53 o 
  -7   5   4      110.99       99.32      4.20 o 
  -6   5   4      741.99      724.92     12.44 o 
  -5   5   4      333.41      351.51      5.54 o 
  -4   5   4      293.03      295.00      4.72 o 
  -3   5   4       37.64       44.63      1.93 o 
  -2   5   4      819.50      763.10     16.81 o 
  -1   5   4      332.65      332.63      8.81 o 
   0   5   4       43.57       40.04      3.63 o 
   1   5   4      192.47      195.50      5.43 o 
   2   5   4       14.91       17.02      2.40 o 
   3   5   4       24.11       19.42      1.72 o 
   4   5   4       57.43       54.62      3.47 o 
   5   5   4       16.14       18.90      1.95 o 
  -9   6   4       24.11       23.46      2.47 o 
  -8   6   4      121.26      122.22      3.53 o 
  -7   6   4      121.00      117.83      3.10 o 
  -6   6   4      322.33      327.71      7.43 o 
  -5   6   4      303.85      319.86      6.73 o 
  -4   6   4      640.90      622.75      9.40 o 
  -3   6   4      269.32      275.43      3.23 o 
  -2   6   4      125.61      122.39      5.03 o 
  -1   6   4      347.20      359.27      9.80 o 
   0   6   4      156.06      160.70      6.35 o 
   1   6   4       96.10      101.59      3.99 o 
   2   6   4       29.74       34.23      2.85 o 
   3   6   4       37.74       46.76      4.14 o 
   4   6   4        1.34        2.46      3.01 o 
  -8   7   4        3.97        5.91      2.57 o 
  -7   7   4       77.33       68.70      3.45 o 
  -6   7   4       51.38       63.52      2.27 o 
  -5   7   4      179.34      170.93      4.05 o 
  -4   7   4       52.64       55.79      1.26 o 
  -3   7   4      261.90      266.39     11.30 o 
  -2   7   4      173.01      168.99      6.42 o 
  -1   7   4       15.33       17.51      3.67 o 
   0   7   4      169.82      180.89     11.74 o 
   1   7   4       70.11       76.18      3.74 o 
   2   7   4       40.45       46.33      4.34 o 
   3   7   4       29.18       31.41      5.27 o 
  -8   8   4       49.06       50.68      3.23 o 
  -7   8   4       28.48       28.33      3.52 o 
  -6   8   4        6.39        4.87      3.95 o 
  -5   8   4       64.95       60.00      6.42 o 
  -4   8   4      121.00      133.69      5.58 o 
  -3   8   4       26.71       31.93      3.82 o 
  -2   8   4       88.56       93.32      5.43 o 
  -1   8   4       60.17       67.30      5.32 o 
   0   8   4       21.70       37.18      8.48 o 
   1   8   4       18.02       22.72      8.44 o 
   2   8   4       20.77       26.32      3.44 o 
  -3   9   4       88.32       91.34      5.58 o 
  -2   9   4        6.78        8.26      3.74 o 
  -1   9   4       40.32       39.45      5.06 o 
   0   9   4       14.24       25.14      4.84 o 
   2 -11   5       77.28       73.51      3.78 o 
   3 -11   5       68.39       64.07      5.61 o 
   4 -11   5       27.07       34.13      3.22 o 
   5 -11   5       83.93       67.82      2.70 o 
  -1 -10   5       14.83       15.67      1.79 o 
   0 -10   5       90.91       77.83      2.78 o 
   1 -10   5       10.65       15.39      2.07 o 
   2 -10   5        5.04        3.84      1.33 o 
   3 -10   5       75.77       69.10      3.52 o 
   4 -10   5      105.83      101.64      2.92 o 
   5 -10   5       82.49       76.54      2.73 o 
   6 -10   5       97.83      100.87      5.06 o 
   7 -10   5       78.32       73.00      8.04 o 
  -3  -9   5       11.08       12.17      1.78 o 
  -2  -9   5       18.68       19.98      2.99 o 
  -1  -9   5       71.90       66.37      3.06 o 
   0  -9   5        6.04        4.72      1.70 o 
   1  -9   5      155.17      152.10      3.36 o 
   2  -9   5       74.43       68.02      3.31 o 
   3  -9   5        0.41        0.29      1.80 o 
   4  -9   5       35.87       41.43      2.90 o 
   5  -9   5       68.97       66.19      5.47 o 
   6  -9   5       95.42       96.34      4.90 o 
   7  -9   5       90.45      101.59      5.61 o 
   8  -9   5       55.25       56.33      3.20 o 
  -4  -8   5       30.42       33.24      2.04 o 
  -3  -8   5       69.23       60.04      2.86 o 
  -2  -8   5       20.37       23.20      2.55 o 
  -1  -8   5      274.82      273.02      5.74 o 
   0  -8   5      179.54      174.73      3.40 o 
   1  -8   5      180.01      180.33      3.58 o 
   2  -8   5      466.39      448.81      7.62 o 
   3  -8   5      515.63      534.10     15.52 o 
   4  -8   5      156.12      156.00      5.43 o 
   5  -8   5       28.44       26.65      2.48 o 
   6  -8   5       87.13       93.38      6.11 o 
   7  -8   5       79.34       81.44      5.08 o 
   8  -8   5       67.51       71.22      5.50 o 
   9  -8   5       32.45       31.58      8.46 o 
  -5  -7   5        4.13        4.27      2.04 o 
  -4  -7   5       17.43       15.93      2.92 o 
  -3  -7   5        2.60        2.14      1.49 o 
  -2  -7   5      260.44      256.26      4.82 o 
  -1  -7   5        8.96        7.15      1.64 o 
   0  -7   5      385.09      362.30      6.71 o 
   1  -7   5      381.46      372.14      5.59 o 
   2  -7   5       69.06       67.39      1.93 o 
   3  -7   5      453.01      477.15     13.69 o 
   4  -7   5      553.39      549.74     12.66 o 
   5  -7   5      401.50      388.49     25.65 o 
   6  -7   5       19.27       28.14      3.89 o 
   7  -7   5       40.29       39.47      5.36 o 
   8  -7   5       84.59       88.69      3.69 o 
   9  -7   5       29.14       27.76      7.16 o 
  -6  -6   5        7.29        5.42      1.97 o 
  -5  -6   5       35.02       43.37      4.53 o 
  -4  -6   5       52.75       57.36      2.40 o 
  -3  -6   5        1.72        1.97      1.58 o 
  -2  -6   5      102.97      101.82      2.86 o 
  -1  -6   5       78.28       85.52      2.42 o 
   0  -6   5       60.87       62.18      5.04 o 
   1  -6   5      235.03      251.57      4.04 o 
   2  -6   5      286.11      270.51      3.60 o 
   3  -6   5      153.41      168.08      4.99 o 
   4  -6   5       92.53       77.62      3.45 o 
   5  -6   5      498.64      519.02     33.71 o 
   6  -6   5      406.45      404.56     22.64 o 
   7  -6   5      103.46       95.73      3.51 o 
   8  -6   5       22.68       26.50      4.15 o 
   9  -6   5       62.24       58.06      9.50 o 
  -7  -5   5        9.87       10.81      2.32 o 
  -6  -5   5       33.98       30.63      4.37 o 
  -5  -5   5       86.86       85.46      3.98 o 
  -4  -5   5        0.37       -0.71      1.75 o 
  -3  -5   5      792.40      773.50     14.88 o 
  -2  -5   5       13.68       14.30      1.88 o 
  -1  -5   5      306.89      286.78      4.25 o 
   0  -5   5      904.11      913.22     11.16 o 
   1  -5   5      156.23      159.58      2.26 o 
   2  -5   5     1145.78     1173.12     13.43 o 
   3  -5   5      512.98      524.45     11.23 o 
   4  -5   5      842.44      783.30     35.82 o 
   5  -5   5       50.25       59.25      2.98 o 
   6  -5   5      430.03      408.82     10.90 o 
   7  -5   5      372.75      356.38      5.92 o 
   8  -5   5       63.53       62.86      1.97 o 
   9  -5   5       34.69       42.50      5.17 o 
  -7  -4   5        5.21       11.20      5.09 o 
  -6  -4   5      111.27      114.01      5.43 o 
  -5  -4   5      104.96      115.05      6.99 o 
  -4  -4   5      101.90       98.84      8.31 o 
  -3  -4   5      408.44      387.54     10.59 o 
  -2  -4   5      700.01      735.66     20.46 o 
  -1  -4   5      706.60      691.66     10.48 o 
   0  -4   5      690.68      726.04     11.21 o 
   1  -4   5      865.13      878.59     14.65 o 
   2  -4   5      906.97      887.68     20.22 o 
   3  -4   5      487.92      552.38     11.27 o 
   4  -4   5      211.80      178.70      4.97 o 
   5  -4   5      392.85      379.31      9.43 o 
   6  -4   5      117.47      111.17      2.39 o 
   7  -4   5       29.25       35.93      1.71 o 
   8  -4   5      147.33      148.73      5.54 o 
   9  -4   5       37.83       45.36      9.06 o 
  -8  -3   5       24.61       18.60      6.74 o 
  -7  -3   5       44.02       44.07      5.03 o 
  -6  -3   5      243.07      245.06      8.18 o 
  -5  -3   5        7.22       15.07      3.87 o 
  -4  -3   5     1401.71     1307.50     23.60 o 
  -3  -3   5      177.92      190.45      9.69 o 
  -2  -3   5      341.25      344.49     12.22 o 
  -1  -3   5     3540.46     3747.75     72.83 o 
   0  -3   5      362.53      363.76      5.40 o 
   1  -3   5     2050.21     2057.10     30.67 o 
   2  -3   5      491.41      477.85     11.56 o 
   3  -3   5     3296.54     3519.65     81.47 o 
   4  -3   5      377.12      375.77      5.98 o 
   5  -3   5      664.62      672.33     16.39 o 
   6  -3   5      471.55      430.49      6.95 o 
   7  -3   5      110.93      110.98      3.00 o 
   8  -3   5      128.97      125.96      4.55 o 
   9  -3   5       53.66       52.04      2.86 o 
  -8  -2   5        7.88        5.90      2.85 o 
  -7  -2   5       71.02       60.68      3.79 o 
  -6  -2   5       53.34       67.86      6.79 o 
  -5  -2   5       92.18       93.66      4.10 o 
  -4  -2   5      200.19      188.05      4.76 o 
  -3  -2   5      202.35      217.64      5.23 o 
  -2  -2   5      381.76      331.25      7.50 o 
  -1  -2   5       53.63       61.92      1.97 o 
   0  -2   5      704.66      730.68      9.95 o 
   1  -2   5      884.95      839.26     29.27 o 
   2  -2   5     1026.23     1081.21     57.47 o 
   3  -2   5      112.61      107.23      5.10 o 
   4  -2   5     1572.64     1659.95     23.97 o 
   5  -2   5      824.94      865.66     12.38 o 
   6  -2   5       75.30       72.22      2.08 o 
   7  -2   5      348.07      341.52      5.78 o 
   8  -2   5      109.86      107.03      2.80 o 
   9  -2   5       26.43       27.04      1.77 o 
  -9  -1   5       14.53       15.38      3.38 o 
  -8  -1   5       23.92       21.52      3.95 o 
  -7  -1   5      140.52      127.24      9.39 o 
  -6  -1   5       13.72       11.46      3.47 o 
  -5  -1   5      935.48      867.54     24.44 o 
  -4  -1   5      601.73      656.41     12.40 o 
  -3  -1   5       75.96       63.26      3.24 o 
  -2  -1   5     3887.45     4131.11     69.05 o 
  -1  -1   5      200.21      203.13      4.17 o 
   0  -1   5     1736.29     1770.13     25.89 o 
   1  -1   5       27.88       21.61      1.10 o 
   2  -1   5     1388.30     1412.81     19.75 o 
   3  -1   5       19.50       16.54      0.67 o 
   4  -1   5       74.28       75.63      2.24 o 
   5  -1   5      326.56      316.47      5.18 o 
   6  -1   5       50.92       51.31      3.74 o 
   7  -1   5       98.52      100.86      3.60 o 
   8  -1   5       10.06        8.89      2.19 o 
   9  -1   5       37.67       41.85      3.10 o 
  -9   0   5        5.97        6.20      3.09 o 
  -8   0   5       41.29       39.97      3.63 o 
  -7   0   5       85.39       84.80      8.02 o 
  -6   0   5      143.00      127.07      4.46 o 
  -5   0   5      194.55      183.12      8.57 o 
  -4   0   5      463.53      500.41     12.90 o 
  -3   0   5     1831.55     1790.12     54.33 o 
  -2   0   5      618.90      646.88      9.07 o 
  -1   0   5      958.69     1020.39     18.88 o 
   0   0   5      557.98      556.35      7.12 o 
   1   0   5     1984.98     2182.31     53.27 o 
   2   0   5       11.02        5.53      0.81 o 
   3   0   5      401.94      409.66      4.84 o 
   4   0   5      310.56      306.92      5.37 o 
   5   0   5       33.76       37.65      3.21 o 
   6   0   5      201.72      194.51      3.98 o 
   7   0   5       37.06       34.44      2.06 o 
   8   0   5        5.17        4.18      1.56 o 
  -9   1   5        9.63       12.75      3.77 o 
  -8   1   5       39.34       33.07      4.84 o 
  -7   1   5       47.75       45.87      3.26 o 
  -6   1   5      226.30      215.10      5.15 o 
  -5   1   5      168.56      167.58      5.08 o 
  -4   1   5       24.64       37.13      3.54 o 
  -3   1   5      987.90      970.22     14.62 o 
  -2   1   5      434.65      472.30      6.41 o 
  -1   1   5     1423.41     1478.44     20.72 o 
   0   1   5      153.01      150.65      1.81 o 
   1   1   5      893.65      933.41     17.27 o 
   2   1   5      891.46      883.94      9.12 o 
   3   1   5      191.78      207.06      2.90 o 
   4   1   5      334.01      304.12      5.12 o 
   5   1   5       37.78       44.41      1.94 o 
   6   1   5       72.29       76.79      4.16 o 
   7   1   5        2.69        2.12      2.74 o 
   8   1   5       18.61       26.09      3.68 o 
  -9   2   5       31.70       39.97      3.56 o 
  -8   2   5       41.68       45.48      4.22 o 
  -7   2   5       97.24      106.59      3.78 o 
  -6   2   5      163.86      152.72      4.10 o 
  -5   2   5      380.33      391.75      6.91 o 
  -4   2   5     1025.43     1006.60     15.06 o 
  -3   2   5      142.31      131.96      2.53 o 
  -2   2   5      639.47      672.63      9.18 o 
  -1   2   5      874.76      825.72     10.67 o 
   0   2   5     3093.91     3243.93     50.97 o 
   1   2   5      404.37      385.03      4.52 o 
   2   2   5      607.26      622.38      6.09 o 
   3   2   5     1152.47     1194.61     14.77 o 
   4   2   5       19.35       18.18      1.99 o 
   5   2   5      271.33      270.54      5.65 o 
   6   2   5       35.40       38.00      2.08 o 
   7   2   5       13.81       13.64      1.88 o 
  -9   3   5       98.02       90.62      4.15 o 
  -8   3   5      142.23      138.47      5.39 o 
  -7   3   5      127.91      139.45      9.58 o 
  -6   3   5      127.31      111.94      4.07 o 
  -5   3   5      161.42      171.33      4.42 o 
  -4   3   5      665.95      684.97     10.83 o 
  -3   3   5      599.81      618.73      9.71 o 
  -2   3   5      449.46      462.56      6.39 o 
  -1   3   5      115.88       96.87      1.19 o 
   0   3   5      228.85      234.83      6.17 o 
   1   3   5      596.37      556.68      6.11 o 
   2   3   5      111.42      120.34      1.73 o 
   3   3   5      218.51      194.53      3.55 o 
   4   3   5      156.01      166.08      6.16 o 
   5   3   5       87.94       89.38      3.37 o 
   6   3   5       13.53       15.46      1.74 o 
   7   3   5       20.86       21.40      2.38 o 
  -9   4   5       59.06       56.20      5.77 o 
  -8   4   5      183.99      192.17      5.09 o 
  -7   4   5      214.88      210.87      4.86 o 
  -6   4   5      214.20      194.63      5.06 o 
  -5   4   5      322.85      347.56      7.96 o 
  -4   4   5       93.88       92.72      2.37 o 
  -3   4   5      393.96      414.69      9.08 o 
  -2   4   5      328.51      341.97      3.76 o 
  -1   4   5      784.36      800.42     21.14 o 
   0   4   5      130.00      138.50      7.93 o 
   1   4   5       48.08       45.32      6.86 o 
   2   4   5      511.79      518.43      6.22 o 
   3   4   5        6.73        7.10      0.54 o 
   4   4   5      154.06      145.35      5.40 o 
   5   4   5       57.88       53.89      7.23 o 
   6   4   5       28.61       26.61      1.86 o 
  -9   5   5       18.62       21.56      3.34 o 
  -8   5   5       33.41       40.37      2.53 o 
  -7   5   5       95.88       90.06      3.82 o 
  -6   5   5      266.87      261.46      4.75 o 
  -5   5   5      249.39      255.75      4.17 o 
  -4   5   5      167.13      160.32      4.44 o 
  -3   5   5      184.13      193.39      2.61 o 
  -2   5   5      111.47      108.92      4.55 o 
  -1   5   5      137.22      139.42      5.43 o 
   0   5   5      408.66      422.58     14.75 o 
   1   5   5      123.78      132.48      5.98 o 
   2   5   5       41.91       44.44      4.26 o 
   3   5   5       59.18       48.72      3.25 o 
   4   5   5       17.19       22.13      5.84 o 
   5   5   5       12.30       10.42      3.27 o 
  -9   6   5       60.83       60.79      4.06 o 
  -8   6   5       34.80       35.79      3.71 o 
  -7   6   5       66.46       60.82      3.34 o 
  -6   6   5      122.60      136.51      3.30 o 
  -5   6   5      191.04      207.18      2.98 o 
  -4   6   5      301.62      284.07      5.67 o 
  -3   6   5      204.38      198.16      7.90 o 
  -2   6   5      198.00      183.75      9.65 o 
  -1   6   5       31.65       33.36      3.74 o 
   0   6   5        0.39       -0.37      5.25 o 
   1   6   5      174.32      181.69      7.52 o 
   2   6   5        9.96       15.89      2.58 o 
   3   6   5       15.54       16.78      2.94 o 
   4   6   5        2.55        3.96      3.23 o 
  -8   7   5       50.69       53.84      2.72 o 
  -7   7   5       81.24       79.01      5.36 o 
  -6   7   5       57.40       63.97      3.45 o 
  -5   7   5       44.18       43.97      2.02 o 
  -4   7   5      125.14      116.14      2.52 o 
  -3   7   5      165.63      187.31     10.24 o 
  -2   7   5      121.94      109.62      5.72 o 
  -1   7   5      169.86      191.56      7.60 o 
   0   7   5       36.84       41.87      4.99 o 
   1   7   5        0.40       -1.25      3.56 o 
   2   7   5       28.19       27.92      3.25 o 
   3   7   5       17.84       17.35      3.23 o 
  -7   8   5       18.75       12.04      1.69 o 
  -5   8   5       54.98       54.97      6.68 o 
  -4   8   5       16.37       19.60      6.02 o 
  -3   8   5       40.57       46.50      4.29 o 
  -2   8   5       57.36       65.84      4.92 o 
  -1   8   5       45.52       56.81      5.47 o 
   0   8   5      118.15      120.74      7.19 o 
   1   8   5       22.42       36.96      5.39 o 
  -2   9   5       16.38       23.49      4.37 o 
   2 -11   6        5.04        9.58      2.53 o 
   3 -11   6       17.10       15.78      2.75 o 
   4 -11   6       77.46       68.65      3.28 o 
   5 -11   6       55.95       56.09      2.72 o 
  -1 -10   6       27.36       29.78      1.74 o 
   0 -10   6       78.43       71.32      2.30 o 
   1 -10   6       22.68       18.99      1.50 o 
   2 -10   6      101.08      115.41      4.17 o 
   3 -10   6       11.25       16.88      2.64 o 
   4 -10   6       12.90       13.39      4.66 o 
   5 -10   6      106.51       94.76      4.07 o 
   6 -10   6       50.69       55.74      7.10 o 
   7 -10   6       56.87       55.68      3.05 o 
  -3  -9   6       30.33       27.89      3.23 o 
  -2  -9   6       10.66        6.29      1.74 o 
  -1  -9   6       15.33       21.05      1.69 o 
   0  -9   6       45.41       41.35      1.70 o 
   1  -9   6       80.84       70.99      2.97 o 
   2  -9   6       68.30       66.90      2.27 o 
   3  -9   6       90.93       82.79      3.89 o 
   4  -9   6       16.14       26.17      2.79 o 
   5  -9   6       10.73       14.70      2.92 o 
   6  -9   6       51.48       60.48      3.41 o 
   7  -9   6      107.30      114.99      4.62 o 
   8  -9   6       39.31       38.83      3.11 o 
  -4  -8   6        9.89        9.68      2.54 o 
  -3  -8   6       33.24       32.32      3.24 o 
  -2  -8   6       64.38       59.75      2.28 o 
  -1  -8   6      123.33      131.39      2.97 o 
   0  -8   6        8.85        5.85      2.24 o 
   1  -8   6      149.66      156.76      3.06 o 
   2  -8   6      248.56      237.31      9.71 o 
   3  -8   6      199.43      206.94      6.35 o 
   4  -8   6      325.65      334.80      9.03 o 
   5  -8   6       28.71       26.09      2.63 o 
   6  -8   6       70.45       73.76      6.37 o 
   7  -8   6        5.20        8.70      3.91 o 
   8  -8   6      131.32      129.06     10.26 o 
  -5  -7   6        7.93        7.67      2.16 o 
  -4  -7   6       18.64       21.43      2.76 o 
  -3  -7   6       12.31       12.92      1.96 o 
  -2  -7   6      154.75      147.11      3.58 o 
  -1  -7   6      370.31      383.73      7.28 o 
   0  -7   6      460.04      425.73      6.36 o 
   1  -7   6      192.15      207.07      3.83 o 
   2  -7   6      264.64      239.47      3.91 o 
   3  -7   6      472.27      478.58     11.63 o 
   4  -7   6      518.72      541.63     13.10 o 
   5  -7   6      380.80      377.41     17.74 o 
   6  -7   6      136.15      137.98      4.51 o 
   7  -7   6       81.39       73.27      3.26 o 
   8  -7   6       11.77       12.92      4.60 o 
   9  -7   6       63.98       62.32      3.88 o 
  -6  -6   6       14.34       11.67      3.11 o 
  -5  -6   6       64.87       59.60      2.74 o 
  -4  -6   6       50.32       54.27      3.19 o 
  -3  -6   6       46.24       46.89      2.22 o 
  -2  -6   6       26.18       28.68      1.76 o 
  -1  -6   6       59.81       58.86      1.98 o 
   0  -6   6      430.78      431.23      6.26 o 
   1  -6   6      707.74      779.54      9.72 o 
   2  -6   6       93.99       84.57      1.96 o 
   3  -6   6      230.27      244.48      6.57 o 
   4  -6   6      142.17      125.36      4.59 o 
   5  -6   6      688.71      738.41     24.92 o 
   6  -6   6      138.37      146.01      7.25 o 
   7  -6   6      200.68      200.40      7.16 o 
   8  -6   6      105.99      117.62      4.50 o 
   9  -6   6        1.49        1.37      2.42 o 
  -7  -5   6       31.09       37.78      3.37 o 
  -6  -5   6       17.05       16.32      2.75 o 
  -5  -5   6       29.97       27.39      3.14 o 
  -4  -5   6      108.01      112.39      3.61 o 
  -3  -5   6      323.79      267.24     30.17 o 
  -2  -5   6      163.05      145.06     12.92 o 
  -1  -5   6      107.21      104.08      2.66 o 
   0  -5   6      142.55      127.96      2.63 o 
   1  -5   6      701.52      743.20      8.57 o 
   2  -5   6     1614.81     1694.62     20.62 o 
   3  -5   6      805.90      925.45     19.82 o 
   4  -5   6      496.04      480.56     11.05 o 
   5  -5   6      328.86      340.19     11.76 o 
   6  -5   6      730.96      722.75     30.04 o 
   7  -5   6      222.29      221.69     10.70 o 
   8  -5   6      117.59      118.35      6.39 o 
   9  -5   6      124.13      112.66     11.85 o 
  -7  -4   6       35.92       30.92      6.10 o 
  -6  -4   6       99.82       97.18      7.23 o 
  -5  -4   6        8.80        6.80      3.02 o 
  -4  -4   6      160.31      159.11      4.81 o 
  -3  -4   6      100.83       98.30      4.64 o 
  -2  -4   6      393.60      406.79     13.47 o 
  -1  -4   6      486.47      483.33      9.19 o 
   0  -4   6      281.04      281.99      6.90 o 
   1  -4   6       20.57       26.96      9.87 o 
   2  -4   6      385.33      383.28      8.11 o 
   3  -4   6      494.71      526.80     11.16 o 
   4  -4   6      878.58      928.87     32.35 o 
   5  -4   6      152.39      167.78      5.78 o 
   6  -4   6      162.83      146.62      2.20 o 
   7  -4   6      372.99      383.35      6.14 o 
   8  -4   6       27.21       28.81      4.33 o 
   9  -4   6      103.39      103.75      6.90 o 
  -8  -3   6       17.71       18.71      3.34 o 
  -7  -3   6       56.38       50.93      3.68 o 
  -6  -3   6      102.60       93.38      4.25 o 
  -5  -3   6      384.41      383.81     13.52 o 
  -4  -3   6      580.89      570.05     19.49 o 
  -3  -3   6      363.67      369.49      8.46 o 
  -2  -3   6      591.49      623.30      9.92 o 
  -1  -3   6      849.51      825.57     12.31 o 
   0  -3   6      620.96      668.25     10.20 o 
   1  -3   6      600.15      565.37      8.10 o 
   2  -3   6       60.06       55.85      1.04 o 
   3  -3   6       63.97       45.18      2.64 o 
   4  -3   6       28.71       32.45      2.27 o 
   5  -3   6      280.00      280.89      3.58 o 
   6  -3   6       78.42       75.74      1.60 o 
   7  -3   6       14.87       16.79      1.08 o 
   8  -3   6      179.12      172.99      4.16 o 
   9  -3   6       11.50       11.67      4.22 o 
  -8  -2   6        6.81        5.08      3.53 o 
  -7  -2   6       24.05       27.78      4.55 o 
  -6  -2   6        0.20        1.09      2.35 o 
  -5  -2   6      287.63      270.55      8.55 o 
  -4  -2   6      157.12      148.30     11.80 o 
  -3  -2   6      496.52      503.57      9.49 o 
  -2  -2   6     1324.84     1312.84     25.40 o 
  -1  -2   6      556.22      561.38      8.11 o 
   0  -2   6      792.36      802.46     11.90 o 
   1  -2   6      966.62     1021.65     14.93 o 
   2  -2   6      644.33      630.12     16.73 o 
   3  -2   6      805.79      840.55     19.96 o 
   4  -2   6      295.62      286.08      5.54 o 
   5  -2   6       14.97       15.56      1.02 o 
   6  -2   6      213.41      206.72      4.26 o 
   7  -2   6        4.71        7.40      1.12 o 
   8  -2   6       47.87       46.89      3.69 o 
   9  -2   6       25.87       30.73      2.69 o 
  -9  -1   6        6.31        6.10      5.68 o 
  -8  -1   6       32.05       31.03      5.36 o 
  -7  -1   6        0.26        1.78      3.10 o 
  -6  -1   6       68.07       67.63      6.11 o 
  -5  -1   6       41.24       40.40      7.87 o 
  -4  -1   6       17.28       23.34      4.51 o 
  -3  -1   6      161.84      148.74      3.59 o 
  -2  -1   6      734.73      684.04     10.72 o 
  -1  -1   6     1131.85     1230.67     17.47 o 
   0  -1   6     1770.47     1816.79     26.40 o 
   1  -1   6     1254.23     1319.10     14.78 o 
   2  -1   6      502.55      490.87      7.54 o 
   3  -1   6      438.46      452.74      5.39 o 
   4  -1   6      636.97      635.64      7.42 o 
   5  -1   6      310.88      316.88      6.64 o 
   6  -1   6        1.69        4.51      1.78 o 
   7  -1   6       68.29       65.73      2.39 o 
   8  -1   6        0.11        0.64      1.25 o 
  -9   0   6       24.86       27.76      3.73 o 
  -8   0   6       52.14       50.91      3.70 o 
  -7   0   6       46.01       45.41      3.33 o 
  -6   0   6      376.26      348.76     12.55 o 
  -5   0   6      208.89      193.25      7.78 o 
  -4   0   6      215.77      250.05      5.16 o 
  -3   0   6      808.05      763.06     12.37 o 
  -2   0   6       74.68       77.99     12.06 o 
  -1   0   6      505.29      471.36      6.43 o 
   0   0   6     1710.75     1911.39     29.62 o 
   1   0   6     1429.06     1432.89     27.74 o 
   2   0   6      815.67      843.77     12.03 o 
   3   0   6      511.25      499.14      5.15 o 
   4   0   6       69.96       75.12      4.76 o 
   5   0   6      486.15      467.08      7.39 o 
   6   0   6      168.69      179.88      5.26 o 
   7   0   6       48.51       42.88      2.84 o 
   8   0   6       25.62       26.49      1.94 o 
  -9   1   6      106.33      114.74     10.77 o 
  -8   1   6       50.78       52.78      4.52 o 
  -7   1   6      229.35      251.81      8.07 o 
  -6   1   6      119.32      115.66      6.12 o 
  -5   1   6      180.17      176.70      5.13 o 
  -4   1   6      711.83      714.96     11.18 o 
  -3   1   6      505.67      481.94      7.93 o 
  -2   1   6      385.45      435.00      9.21 o 
  -1   1   6        2.55        2.53      0.76 o 
   0   1   6      154.27      167.38      2.20 o 
   1   1   6      179.01      181.22      3.18 o 
   2   1   6      719.14      735.95      8.51 o 
   3   1   6      447.03      463.44      5.22 o 
   4   1   6      153.75      155.46      2.72 o 
   5   1   6       11.31       10.41      1.85 o 
   6   1   6      137.62      132.48      3.34 o 
   7   1   6       83.24       79.54      3.82 o 
  -9   2   6       26.22       27.37      3.31 o 
  -8   2   6       85.06       84.26      3.92 o 
  -7   2   6      318.62      328.94      8.62 o 
  -6   2   6      231.82      210.01      5.65 o 
  -5   2   6      148.71      164.98      5.95 o 
  -4   2   6      724.77      706.34     14.37 o 
  -3   2   6      686.24      727.27     10.38 o 
  -2   2   6     1389.82     1542.75     22.72 o 
  -1   2   6     1668.43     1734.52     25.12 o 
   0   2   6      469.98      452.94      6.11 o 
   1   2   6      110.96      108.80      1.77 o 
   2   2   6      446.05      429.61      5.06 o 
   3   2   6      211.06      227.39      2.78 o 
   4   2   6      312.54      312.04      7.10 o 
   5   2   6       92.89       91.39      3.32 o 
   6   2   6        0.17       -0.40      1.63 o 
   7   2   6       18.90       13.58      1.89 o 
  -9   3   6        6.58        5.28      4.62 o 
  -8   3   6       44.34       47.79      5.87 o 
  -7   3   6       56.53       65.21      3.52 o 
  -6   3   6      163.47      142.89      4.37 o 
  -5   3   6      635.07      666.89     11.42 o 
  -4   3   6       91.94       88.52      2.68 o 
  -3   3   6      301.73      331.81      6.75 o 
  -2   3   6      255.79      245.19      4.37 o 
  -1   3   6     1279.13     1304.41     21.87 o 
   0   3   6      693.13      721.27      8.03 o 
   1   3   6      257.20      232.13      4.14 o 
   2   3   6      148.00      143.42      2.65 o 
   3   3   6       63.29       60.93      1.52 o 
   4   3   6       79.00       76.52      2.84 o 
   5   3   6       79.88       80.83      6.24 o 
   6   3   6       35.97       36.47      2.06 o 
  -9   4   6       46.10       44.80      3.70 o 
  -8   4   6       64.22       68.93      3.13 o 
  -7   4   6       42.73       43.54      2.86 o 
  -6   4   6       53.09       51.60      3.95 o 
  -5   4   6      253.00      275.92      6.14 o 
  -4   4   6      259.48      264.94      5.18 o 
  -3   4   6       83.16       89.68      1.76 o 
  -2   4   6       55.31       55.99      1.01 o 
  -1   4   6       38.79       34.28      5.72 o 
   0   4   6      130.80      141.25      8.40 o 
   1   4   6      298.38      292.19      8.51 o 
   2   4   6       60.20       71.88      3.08 o 
   3   4   6       26.09       26.21      1.72 o 
   4   4   6       43.69       40.98      2.85 o 
   5   4   6        8.11        9.75      3.67 o 
  -9   5   6       42.32       42.53      4.24 o 
  -8   5   6       49.81       53.75      4.61 o 
  -7   5   6       48.70       45.87      2.51 o 
  -6   5   6      177.51      171.00      4.01 o 
  -5   5   6       28.71       33.27      1.62 o 
  -4   5   6      236.62      233.29      4.16 o 
  -3   5   6      227.58      232.11      2.60 o 
  -2   5   6      174.19      167.05      5.69 o 
  -1   5   6       48.18       55.08      3.85 o 
   0   5   6        7.32        5.28      5.21 o 
   1   5   6      132.76      132.55      6.17 o 
   2   5   6       66.31       83.08      8.22 o 
   3   5   6       41.41       44.82      3.98 o 
   4   5   6        7.46        8.60      2.49 o 
  -8   6   6       45.84       48.33      3.89 o 
  -7   6   6       82.87       76.18      3.70 o 
  -6   6   6       71.31       69.71      4.99 o 
  -5   6   6      126.93      133.66      2.66 o 
  -4   6   6       85.96       82.72      4.72 o 
  -3   6   6      226.34      235.27      7.67 o 
  -2   6   6      187.98      191.31     10.64 o 
  -1   6   6      100.34      103.27      5.58 o 
   0   6   6       55.02       53.07      4.66 o 
   1   6   6        5.40        9.58      3.74 o 
   2   6   6       10.35        8.81      3.74 o 
   3   6   6       25.93       31.73      4.24 o 
  -7   7   6      106.81      102.17      3.78 o 
  -6   7   6       57.17       58.53      2.27 o 
  -5   7   6       76.48       72.88      4.51 o 
  -4   7   6       77.47       72.74      4.59 o 
  -3   7   6       79.84       80.74      8.18 o 
  -2   7   6      139.77      141.99      6.61 o 
  -1   7   6       79.96       86.28      5.87 o 
   0   7   6      100.60      114.24      6.61 o 
   1   7   6       24.75       42.79      8.70 o 
   2   7   6       10.98       15.08      4.77 o 
  -4   8   6       31.83       40.18      7.27 o 
  -3   8   6       15.04       14.97      6.61 o 
  -2   8   6       18.79       23.05      4.22 o 
  -1   8   6       67.01       72.44      5.95 o 
   0   8   6       34.31       39.30      5.43 o 
   3 -11   7       11.55        6.46      2.72 o 
   4 -11   7       20.92       23.71      5.65 o 
  -1 -10   7        7.73        9.02      2.10 o 
   0 -10   7       15.52       14.90      2.28 o 
   1 -10   7       33.58       35.46      2.00 o 
   2 -10   7       95.64      100.71      3.86 o 
   3 -10   7       61.05       66.50      3.96 o 
   4 -10   7       38.69       33.36      5.87 o 
   5 -10   7       29.67       27.67      2.39 o 
   6 -10   7       41.79       38.81      3.41 o 
  -2  -9   7       26.27       26.61      3.35 o 
  -1  -9   7       76.23       77.19      2.82 o 
   0  -9   7       25.05       22.14      1.64 o 
   1  -9   7       80.26       78.64      2.94 o 
   2  -9   7       49.80       47.58      2.70 o 
   3  -9   7       74.24       78.57      4.18 o 
   4  -9   7      128.93      130.09      8.04 o 
   5  -9   7       57.78       52.23      2.74 o 
   6  -9   7       67.73       74.26      6.97 o 
   7  -9   7       50.76       53.89      3.98 o 
  -4  -8   7       10.88       10.09      1.88 o 
  -3  -8   7       13.74       17.52      1.87 o 
  -2  -8   7       83.89       89.28      3.04 o 
  -1  -8   7       62.18       66.41      2.20 o 
   0  -8   7       61.43       60.13      2.13 o 
   1  -8   7      125.22      129.56      3.15 o 
   2  -8   7      149.59      139.29      5.84 o 
   3  -8   7      127.96      135.49      5.36 o 
   4  -8   7       87.27       89.54      7.01 o 
   5  -8   7      106.58      103.57     11.96 o 
   6  -8   7       96.43      101.50      4.20 o 
   7  -8   7       68.52       72.64      6.09 o 
   8  -8   7       57.87       59.75      3.64 o 
  -5  -7   7       28.46       24.99      2.82 o 
  -4  -7   7       24.21       25.22      2.28 o 
  -3  -7   7       26.56       29.32      2.77 o 
  -2  -7   7      230.75      223.36      7.13 o 
  -1  -7   7      183.49      177.11      4.87 o 
   0  -7   7      499.84      495.77      7.99 o 
   1  -7   7      388.21      402.58      7.66 o 
   2  -7   7      410.29      401.44      5.78 o 
   3  -7   7      898.51      901.53     21.47 o 
   4  -7   7      413.99      407.83     10.57 o 
   5  -7   7      319.35      326.18      7.49 o 
   6  -7   7      131.14      134.90      6.25 o 
   7  -7   7      103.07       90.69      3.70 o 
   8  -7   7       87.89       90.08      4.00 o 
  -6  -6   7       12.07       21.52      4.07 o 
  -5  -6   7       34.74       27.88      3.55 o 
  -4  -6   7        1.44        4.64      2.20 o 
  -3  -6   7       82.79       86.40      4.43 o 
  -2  -6   7       14.94       11.85      1.89 o 
  -1  -6   7      100.22       93.69      3.63 o 
   0  -6   7      270.01      246.78     17.62 o 
   1  -6   7      252.58      256.74      3.56 o 
   2  -6   7      228.66      227.42      3.23 o 
   3  -6   7      195.17      203.78      6.20 o 
   4  -6   7      606.59      628.49     14.75 o 
   5  -6   7      442.26      431.04     10.11 o 
   6  -6   7      256.53      265.61      7.52 o 
   7  -6   7      152.71      161.25      7.03 o 
   8  -6   7       46.57       51.25      7.34 o 
   9  -6   7       77.40       88.08      4.34 o 
  -6  -5   7       61.47       68.93      5.50 o 
  -5  -5   7       47.72       48.60      4.40 o 
  -4  -5   7       97.20      107.52      5.50 o 
  -3  -5   7      187.11      181.75      5.21 o 
  -2  -5   7        1.88        0.17      1.78 o 
  -1  -5   7       53.14       53.12      3.29 o 
   0  -5   7      124.17      122.14      5.36 o 
   1  -5   7       42.71       43.63      1.28 o 
   2  -5   7      410.01      395.79      4.72 o 
   3  -5   7       47.85       52.00      5.69 o 
   4  -5   7      172.02      188.52      5.69 o 
   5  -5   7      227.35      234.60      5.74 o 
   6  -5   7      361.22      335.61     13.01 o 
   7  -5   7      212.62      217.05      6.34 o 
   8  -5   7      105.81      111.65      4.31 o 
   9  -5   7       37.79       43.21      3.55 o 
  -7  -4   7       16.36       20.49      3.33 o 
  -6  -4   7       57.91       55.76      7.34 o 
  -5  -4   7        0.37       -0.78      2.31 o 
  -4  -4   7      356.10      362.34     23.71 o 
  -3  -4   7      266.53      254.51      6.02 o 
  -2  -4   7      293.37      301.86      7.18 o 
  -1  -4   7      340.47      341.54      6.18 o 
   0  -4   7      104.82       96.74      2.73 o 
   1  -4   7      389.74      373.19      6.03 o 
   2  -4   7      153.15      140.44      1.87 o 
   3  -4   7      462.30      504.31     11.34 o 
   4  -4   7       31.33       30.53      5.03 o 
   5  -4   7       56.07       62.23      2.57 o 
   6  -4   7      109.46      121.85      4.35 o 
   7  -4   7       50.59       47.35      2.93 o 
   8  -4   7      104.27       66.21     44.31 o 
   9  -4   7       36.57       21.75     17.43 o 
  -8  -3   7        0.09        1.54      4.00 o 
  -7  -3   7       50.30       47.67      5.32 o 
  -6  -3   7       28.61       35.19      5.78 o 
  -5  -3   7      123.92      124.86      4.57 o 
  -4  -3   7      222.70      217.51     11.17 o 
  -3  -3   7      274.48      276.49      7.18 o 
  -2  -3   7     1058.59     1100.96     17.47 o 
  -1  -3   7     1601.32     1640.17     25.30 o 
   0  -3   7      303.68      304.07      5.75 o 
   1  -3   7      577.09      557.70      8.17 o 
   2  -3   7      297.18      294.46      4.12 o 
   3  -3   7      268.80      175.78     52.68 o 
   4  -3   7       74.60       62.68      3.63 o 
   5  -3   7       37.72       37.24      2.19 o 
   6  -3   7        4.43        6.39      0.60 o 
   7  -3   7        4.05        3.59      1.86 o 
   8  -3   7       11.00       12.66      6.64 o 
   9  -3   7        8.85       11.85      7.23 o 
  -8  -2   7       12.01       16.92      4.09 o 
  -7  -2   7       58.77       60.07      7.54 o 
  -6  -2   7       17.37       24.29      3.05 o 
  -5  -2   7      251.13      247.97      8.70 o 
  -4  -2   7      160.76      150.35      7.82 o 
  -3  -2   7      153.36      151.57      4.05 o 
  -2  -2   7      991.40     1021.43     21.71 o 
  -1  -2   7      965.90     1005.42     15.64 o 
   0  -2   7     2320.38     2490.87     40.26 o 
   1  -2   7      710.78      721.46     10.96 o 
   2  -2   7     1409.49     1518.06     21.45 o 
   3  -2   7      552.25      529.46     13.56 o 
   4  -2   7      598.60      574.20      8.94 o 
   5  -2   7      433.03      444.04      7.51 o 
   6  -2   7       37.53       27.38      1.53 o 
   7  -2   7       91.66       95.45      2.31 o 
   8  -2   7       12.59       13.30      1.93 o 
  -8  -1   7       39.54       42.64      3.68 o 
  -7  -1   7        4.70        6.68      2.71 o 
  -6  -1   7      149.28      154.05      4.86 o 
  -5  -1   7       76.14       76.87      3.42 o 
  -4  -1   7       40.36       43.94      4.75 o 
  -3  -1   7       92.32       87.71      4.07 o 
  -2  -1   7      286.82      270.43      6.40 o 
  -1  -1   7      216.42      226.08      5.84 o 
   0  -1   7      806.02      846.79     12.55 o 
   1  -1   7     1512.19     1620.46     19.49 o 
   2  -1   7      708.81      752.93     10.82 o 
   3  -1   7      491.52      488.10      6.02 o 
   4  -1   7      536.35      566.28     18.95 o 
   5  -1   7      380.47      375.56      4.97 o 
   6  -1   7      183.18      176.84      3.43 o 
   7  -1   7       95.71       96.80      2.59 o 
   8  -1   7       19.17       21.95      2.35 o 
  -9   0   7       43.78       47.15      7.37 o 
  -8   0   7       60.87       55.58      6.58 o 
  -7   0   7       51.75       45.27      5.94 o 
  -6   0   7      165.57      176.60      5.67 o 
  -5   0   7      377.26      358.46     13.56 o 
  -4   0   7      543.07      557.63      9.49 o 
  -3   0   7      787.34      786.53     13.07 o 
  -2   0   7      175.39      183.72      4.06 o 
  -1   0   7      564.78      553.59      7.69 o 
   0   0   7      404.70      378.69      7.16 o 
   1   0   7     1083.91     1130.68     15.85 o 
   2   0   7      453.57      455.16      6.94 o 
   3   0   7      269.89      279.16      4.16 o 
   4   0   7      364.36      379.09      4.97 o 
   5   0   7       24.29       20.94      1.35 o 
   6   0   7      190.59      192.82      3.93 o 
   7   0   7       52.82       49.11      2.42 o 
   8   0   7       32.17       32.04      3.52 o 
  -9   1   7       62.11       58.93      4.21 o 
  -8   1   7       59.91       48.85      3.63 o 
  -7   1   7      263.97      276.32      6.82 o 
  -6   1   7       43.47       46.99      7.84 o 
  -5   1   7       58.06       55.43      3.85 o 
  -4   1   7      499.16      512.03      8.38 o 
  -3   1   7      684.21      710.74     11.52 o 
  -2   1   7      721.47      764.45     11.47 o 
  -1   1   7       29.84       23.31      1.12 o 
   0   1   7      213.04      201.77      2.91 o 
   1   1   7      118.72      121.58      3.39 o 
   2   1   7      248.27      230.66      3.10 o 
   3   1   7      261.76      269.82      4.21 o 
   4   1   7      121.67      118.11      2.13 o 
   5   1   7       61.27       60.08      1.77 o 
   6   1   7       37.92       36.65      1.93 o 
   7   1   7       18.95       17.46      1.79 o 
  -9   2   7        4.62        3.37      3.28 o 
  -8   2   7       52.37       48.02      3.61 o 
  -7   2   7      169.75      175.75      6.13 o 
  -6   2   7      219.21      201.83      4.74 o 
  -5   2   7      130.18      136.36      3.45 o 
  -4   2   7       60.47       54.81      2.13 o 
  -3   2   7       93.88       98.44      3.45 o 
  -2   2   7      635.62      699.30     10.13 o 
  -1   2   7      567.63      563.52      8.05 o 
   0   2   7      220.24      248.70      6.64 o 
   1   2   7       38.91       37.00      0.85 o 
   2   2   7       47.14       44.91      1.23 o 
   3   2   7      260.55      259.36      3.80 o 
   4   2   7       19.44       18.44      1.30 o 
   5   2   7       93.84       93.52      2.16 o 
   6   2   7       19.58       18.84      1.73 o 
  -9   3   7        3.38        2.57      2.84 o 
  -8   3   7       24.37       32.27      4.67 o 
  -7   3   7       22.54       22.43      2.26 o 
  -6   3   7      164.10      147.69      3.65 o 
  -5   3   7      699.87      723.20     18.06 o 
  -4   3   7      160.52      160.70      3.56 o 
  -3   3   7      217.39      214.93      3.30 o 
  -2   3   7       56.99       58.72      1.80 o 
  -1   3   7      576.66      560.41      6.24 o 
   0   3   7      475.88      486.81      5.31 o 
   1   3   7      171.40      157.82      3.12 o 
   2   3   7       88.79       85.65      1.67 o 
   3   3   7       14.31       14.70      0.95 o 
   4   3   7       40.67       38.38      1.06 o 
   5   3   7       21.06       19.00      1.00 o 
   6   3   7       14.51       16.03      1.24 o 
  -9   4   7       53.34       63.96      8.55 o 
  -8   4   7       31.65       35.68      6.04 o 
  -7   4   7       15.70       16.16      4.00 o 
  -6   4   7       47.85       43.44      2.50 o 
  -5   4   7      156.38      171.58      4.62 o 
  -4   4   7      393.57      389.71      6.16 o 
  -3   4   7      335.25      326.36      4.72 o 
  -2   4   7      139.55      130.32      1.77 o 
  -1   4   7       36.54       38.39      5.98 o 
   0   4   7       80.25       80.59      4.33 o 
   1   4   7      116.08      113.69      5.17 o 
   2   4   7      163.69      171.12      6.50 o 
   3   4   7        5.78        6.81      0.45 o 
   4   4   7       10.87       10.01      2.26 o 
   5   4   7        6.48        8.84      5.28 o 
  -8   5   7       68.07       70.37      3.36 o 
  -7   5   7       53.95       54.90      2.68 o 
  -6   5   7       97.56       92.80      4.07 o 
  -5   5   7        3.18        4.35      1.61 o 
  -4   5   7      136.05      124.29      2.05 o 
  -3   5   7      225.69      225.66      6.75 o 
  -2   5   7      278.23      275.93      8.33 o 
  -1   5   7      189.34      200.78      6.90 o 
   0   5   7       55.55       63.89      4.51 o 
   1   5   7       83.76       83.30      5.25 o 
   2   5   7       42.88       50.02      4.51 o 
   3   5   7       76.15       75.60      5.61 o 
   4   5   7       24.20       29.09      2.97 o 
  -8   6   7       31.23       35.42      2.44 o 
  -7   6   7       87.25       78.66      3.17 o 
  -6   6   7       62.37       68.16      2.19 o 
  -5   6   7       75.25       72.82      1.62 o 
  -4   6   7       22.38       18.30      3.95 o 
  -3   6   7       63.61       65.47      4.33 o 
  -2   6   7       82.84       88.11      8.29 o 
  -1   6   7      109.16      111.75      5.84 o 
   0   6   7       98.02      105.98      5.98 o 
   1   6   7       68.01       63.71      9.06 o 
   2   6   7       15.76       23.63      4.33 o 
   3   6   7       11.97        8.40      4.22 o 
  -7   7   7       63.69       58.06      2.42 o 
  -5   7   7       91.03       95.67      8.73 o 
  -4   7   7       79.24       95.67      8.44 o 
  -3   7   7       30.80       40.29      7.12 o 
  -2   7   7       32.27       32.40      4.26 o 
  -1   7   7       22.19       21.32      4.37 o 
   0   7   7       31.58       36.00      4.92 o 
   1   7   7       15.69       24.81      4.59 o 
  -3   8   7       36.64       37.51      8.15 o 
  -2   8   7       20.60       22.72      4.33 o 
  -1   8   7       20.11       30.39      4.88 o 
   0 -10   8       16.33       21.81      3.01 o 
   1 -10   8       37.74       38.30      1.70 o 
   2 -10   8       55.85       56.42      3.74 o 
   3 -10   8       62.72       62.13      4.48 o 
   4 -10   8       87.13       90.50      5.06 o 
   5 -10   8       72.48       74.13      4.09 o 
   6 -10   8       34.43       36.91      7.34 o 
  -2  -9   8       30.81       35.02      2.51 o 
  -1  -9   8      104.77      107.29      3.06 o 
   0  -9   8       45.09       40.37      1.83 o 
   1  -9   8      135.41      133.39      3.27 o 
   2  -9   8       92.46       92.26      2.83 o 
   3  -9   8      102.99      109.18      5.25 o 
   4  -9   8      146.37      151.60      6.20 o 
   5  -9   8       94.32       89.20      7.54 o 
   6  -9   8      152.13      151.31      9.43 o 
   7  -9   8       27.02       26.32      4.81 o 
  -3  -8   8        4.29        3.79      1.95 o 
  -2  -8   8       34.43       35.93      2.58 o 
  -1  -8   8        9.64       10.15      1.88 o 
   0  -8   8       71.84       64.03      2.73 o 
   1  -8   8       77.30       73.71      1.98 o 
   2  -8   8      104.57       99.28      3.73 o 
   3  -8   8      117.45      109.32      5.03 o 
   4  -8   8       84.47       87.45      4.62 o 
   5  -8   8      115.13      123.63      3.92 o 
   6  -8   8      138.27      156.41     10.06 o 
   7  -8   8      112.44      124.71      6.07 o 
   8  -8   8       55.68       54.92      6.10 o 
  -4  -7   8       20.70       21.28      2.58 o 
  -3  -7   8       38.75       39.70      2.98 o 
  -2  -7   8      148.94      152.57      3.86 o 
  -1  -7   8       35.59       32.74      1.83 o 
   0  -7   8       97.95       94.52      3.22 o 
   1  -7   8      107.06      112.04      2.37 o 
   2  -7   8      193.94      183.07      2.76 o 
   3  -7   8      369.02      370.47     14.02 o 
   4  -7   8      114.41      115.23      5.21 o 
   5  -7   8      227.00      217.99      8.55 o 
   6  -7   8       62.68       60.60      4.26 o 
   7  -7   8      117.90      127.28      6.70 o 
   8  -7   8       86.10       91.04      4.22 o 
  -5  -6   8       61.87       56.08      3.01 o 
  -4  -6   8        3.53        4.88      1.93 o 
  -3  -6   8       82.42       87.65      2.96 o 
  -2  -6   8       44.47       37.78      4.18 o 
  -1  -6   8      430.04      412.73      5.99 o 
   0  -6   8      223.00      221.14      3.82 o 
   1  -6   8       93.63       97.74      2.21 o 
   2  -6   8      163.48      155.55      2.47 o 
   3  -6   8       69.22       72.15      4.22 o 
   4  -6   8      329.59      363.05     13.32 o 
   5  -6   8      111.00      110.98      4.02 o 
   6  -6   8       81.20       77.97      9.23 o 
   7  -6   8       68.12       66.63      3.30 o 
   8  -6   8       50.47       58.06      3.54 o 
  -6  -5   8        3.98        2.49      3.57 o 
  -5  -5   8       50.06       44.62      3.54 o 
  -4  -5   8      161.87      170.03     16.51 o 
  -3  -5   8      144.20      145.43      5.55 o 
  -2  -5   8        7.38        5.30      2.86 o 
  -1  -5   8      119.55      126.63      3.71 o 
   0  -5   8      335.42      334.65     10.39 o 
   1  -5   8      297.57      305.94      6.46 o 
   2  -5   8      210.61      198.79      2.77 o 
   3  -5   8        4.22        4.81      2.57 o 
   4  -5   8      130.78      133.14      5.06 o 
   5  -5   8       62.63       66.89      2.88 o 
   6  -5   8       82.04       85.79      3.37 o 
   7  -5   8       61.21       70.57      3.93 o 
   8  -5   8       18.61       21.76      2.79 o 
  -7  -4   8       10.08        7.05      5.50 o 
  -6  -4   8       27.02       22.92      3.26 o 
  -5  -4   8        0.18        1.43      2.42 o 
  -4  -4   8      222.49      241.51      7.36 o 
  -3  -4   8      162.75      150.79      7.03 o 
  -2  -4   8      639.75      615.27     12.64 o 
  -1  -4   8      248.23      262.84      6.26 o 
   0  -4   8       84.11       73.55      2.71 o 
   1  -4   8     1206.69     1213.37     18.86 o 
   2  -4   8      448.50      458.66      7.49 o 
   3  -4   8     1128.24     1190.08     30.61 o 
   4  -4   8      196.78      191.31      5.76 o 
   5  -4   8      146.70      149.32      9.21 o 
   6  -4   8      158.10      169.64      5.15 o 
   7  -4   8       71.37       77.59      3.65 o 
   8  -4   8       32.07       34.06      3.76 o 
  -7  -3   8       40.70       36.36      4.47 o 
  -6  -3   8       45.56       42.53      3.59 o 
  -5  -3   8       84.47       84.84      5.25 o 
  -4  -3   8       57.59       56.45      3.27 o 
  -3  -3   8       55.83       55.06      3.16 o 
  -2  -3   8      609.47      635.96     11.90 o 
  -1  -3   8      936.17      951.11     14.84 o 
   0  -3   8      510.71      508.38      8.18 o 
   1  -3   8      256.15      256.33      4.55 o 
   2  -3   8      256.32      272.09      6.51 o 
   3  -3   8      514.20      530.19      7.29 o 
   4  -3   8      376.82      366.81      6.29 o 
   5  -3   8      233.77      231.27      5.98 o 
   6  -3   8      138.61      143.24      5.45 o 
   7  -3   8       23.65       29.56      3.11 o 
   8  -3   8       45.34       46.75      3.30 o 
  -8  -2   8        3.95        5.58      3.10 o 
  -7  -2   8       65.60       63.67      4.74 o 
  -6  -2   8      161.45      158.61      5.31 o 
  -5  -2   8      483.41      478.68     11.43 o 
  -4  -2   8      175.03      179.67      5.65 o 
  -3  -2   8      392.31      384.50      8.13 o 
  -2  -2   8      492.37      509.72     10.22 o 
  -1  -2   8      165.28      162.28      5.74 o 
   0  -2   8     2203.78     2248.51     35.42 o 
   1  -2   8      304.15      315.62      6.40 o 
   2  -2   8      774.05      752.15     11.05 o 
   3  -2   8      151.16      142.55      4.28 o 
   4  -2   8      105.58       98.21      5.01 o 
   5  -2   8      263.27      252.26     11.41 o 
   6  -2   8      142.20      129.29      4.28 o 
   7  -2   8       78.88       81.21      2.39 o 
   8  -2   8       29.53       28.77      2.56 o 
  -8  -1   8       14.86       12.04      3.20 o 
  -7  -1   8        0.41        2.28      2.56 o 
  -6  -1   8       30.53       41.18      3.29 o 
  -5  -1   8      129.90      126.22      4.13 o 
  -4  -1   8      156.47      157.46      5.58 o 
  -3  -1   8      378.08      390.44     14.55 o 
  -2  -1   8      315.06      309.02      7.61 o 
  -1  -1   8      215.45      199.13      4.29 o 
   0  -1   8      182.08      179.86      3.28 o 
   1  -1   8      862.33      871.40     11.21 o 
   2  -1   8      699.99      700.84     10.46 o 
   3  -1   8      520.46      513.85     10.41 o 
   4  -1   8      253.49      262.06      4.00 o 
   5  -1   8       92.19       90.09      4.24 o 
   6  -1   8       38.80       39.96      3.02 o 
   7  -1   8       75.02       72.41      2.32 o 
   8  -1   8       43.26       43.34      2.53 o 
  -8   0   8       39.11       29.81      3.50 o 
  -7   0   8       76.06       75.83      4.91 o 
  -6   0   8       44.54       46.92      3.78 o 
  -5   0   8        0.34        1.17      1.89 o 
  -4   0   8      129.47      137.34      4.38 o 
  -3   0   8      429.97      424.42      8.14 o 
  -2   0   8       31.54       39.95      2.46 o 
  -1   0   8      920.77      930.68     13.48 o 
   0   0   8      122.62      121.58      4.84 o 
   1   0   8      215.56      203.46      3.32 o 
   2   0   8      205.12      197.43      3.76 o 
   3   0   8      224.21      224.63      5.16 o 
   4   0   8      395.99      400.23      5.51 o 
   5   0   8       99.27       92.88      2.47 o 
   6   0   8       26.62       27.25      1.96 o 
   7   0   8        4.17        5.25      1.17 o 
  -8   1   8       40.46       33.63      3.28 o 
  -7   1   8      104.80      117.33      4.35 o 
  -6   1   8      230.86      214.17      9.54 o 
  -5   1   8      164.10      148.77      3.94 o 
  -4   1   8      112.17      124.87      3.84 o 
  -3   1   8      115.64      110.74      2.80 o 
  -2   1   8      224.87      234.37      3.93 o 
  -1   1   8       37.58       36.64      1.75 o 
   0   1   8      417.74      418.47      5.14 o 
   1   1   8      108.03      107.98      2.66 o 
   2   1   8       24.69       25.06      2.50 o 
   3   1   8       61.55       62.64      1.88 o 
   4   1   8       50.21       51.31      1.94 o 
   5   1   8      108.44      106.10      2.79 o 
   6   1   8       60.80       60.38      3.03 o 
   7   1   8       28.98       30.68      2.05 o 
  -8   2   8       65.83       66.72      5.86 o 
  -7   2   8      102.44      106.06      4.79 o 
  -6   2   8       56.50       52.96      2.92 o 
  -5   2   8      331.10      332.32      6.07 o 
  -4   2   8      509.79      509.03      9.01 o 
  -3   2   8       43.31       39.96      1.91 o 
  -2   2   8      267.77      286.42      4.24 o 
  -1   2   8       92.90       81.55      1.81 o 
   0   2   8       37.71       49.83      2.81 o 
   1   2   8      111.69      106.44      1.74 o 
   2   2   8       69.83       67.85      1.40 o 
   3   2   8       37.65       39.48      1.31 o 
   4   2   8        1.04        0.93      0.71 o 
   5   2   8       12.25       14.72      1.86 o 
   6   2   8       19.60       19.77      1.36 o 
  -8   3   8        7.35        8.04      2.73 o 
  -7   3   8       67.47       68.43      3.49 o 
  -6   3   8      179.20      159.88      3.76 o 
  -5   3   8      144.13      152.73      3.33 o 
  -4   3   8      286.37      285.55      6.09 o 
  -3   3   8      718.53      717.03     10.94 o 
  -2   3   8      357.79      355.06      4.51 o 
  -1   3   8      560.38      537.81      6.57 o 
   0   3   8      249.89      260.85      3.25 o 
   1   3   8       96.87       82.79      2.55 o 
   2   3   8      221.48      212.70      5.49 o 
   3   3   8       48.26       46.36      1.89 o 
   4   3   8       36.58       34.95      1.30 o 
   5   3   8        0.79        2.31      2.28 o 
  -8   4   8       42.20       43.73      3.76 o 
  -7   4   8        1.64        1.43      1.53 o 
  -6   4   8       59.13       51.78      2.62 o 
  -5   4   8      186.76      196.61      4.08 o 
  -4   4   8       46.45       42.24      2.07 o 
  -3   4   8      190.53      191.48      2.75 o 
  -2   4   8      352.36      333.19      4.82 o 
  -1   4   8      252.43      239.97      7.63 o 
   0   4   8      239.63      238.24      7.52 o 
   1   4   8      141.62      135.82      5.87 o 
   2   4   8       79.27       88.88      8.18 o 
   3   4   8       53.09       51.05      4.44 o 
   4   4   8       45.03       52.99      4.62 o 
  -8   5   8       36.85       40.00      3.86 o 
  -7   5   8      114.24      112.13      3.10 o 
  -6   5   8        9.19        8.49      1.20 o 
  -5   5   8       17.49       24.97      1.61 o 
  -4   5   8      108.52       97.82      2.02 o 
  -3   5   8       27.62       29.27      0.85 o 
  -2   5   8       44.32       50.79      6.75 o 
  -1   5   8       93.93      106.57      5.36 o 
   0   5   8       67.39       57.51      4.66 o 
   1   5   8      125.19      126.76      6.31 o 
   2   5   8       26.35       33.36      4.33 o 
   3   5   8       36.94       38.20      4.73 o 
  -7   6   8       37.50       40.58      2.02 o 
  -6   6   8      105.78      109.64      2.67 o 
  -5   6   8       24.31       25.26      1.13 o 
  -4   6   8       22.43       20.37      3.52 o 
  -3   6   8       56.64       76.88      7.82 o 
  -2   6   8       15.85       12.44      6.13 o 
  -1   6   8       16.64       19.27      3.78 o 
   0   6   8       32.95       33.32      4.37 o 
   1   6   8       25.32       29.76      7.89 o 
   2   6   8       20.81       26.68      4.55 o 
  -5   7   8       89.44       90.06      9.25 o 
  -4   7   8       47.07       57.25      8.44 o 
  -3   7   8       27.60       30.20      7.56 o 
  -2   7   8       28.39       28.33      4.29 o 
  -1   7   8        8.50       13.32      4.07 o 
   0   7   8        8.48        7.60      4.00 o 
   1 -10   9       46.41       43.93      2.26 o 
   2 -10   9       82.22       85.95      8.70 o 
   3 -10   9       43.18       37.07      4.33 o 
   4 -10   9       68.80       79.08      5.39 o 
   5 -10   9      146.07      145.30      4.96 o 
  -2  -9   9        8.09        6.24      1.72 o 
  -1  -9   9       23.55       27.55      2.33 o 
   0  -9   9       24.16       19.78      2.00 o 
   1  -9   9       44.28       44.67      1.68 o 
   2  -9   9       34.55       30.86      1.25 o 
   3  -9   9      150.02      158.10      9.98 o 
   4  -9   9       96.74       94.13      5.36 o 
   5  -9   9       45.79       50.31      4.48 o 
   6  -9   9      154.13      165.87      9.78 o 
  -3  -8   9       32.13       41.79      3.88 o 
  -2  -8   9       46.42       44.61      3.64 o 
  -1  -8   9       12.43       14.08      1.72 o 
   0  -8   9       23.33       21.35      1.61 o 
   1  -8   9       53.64       53.41      2.27 o 
   2  -8   9       13.37       12.92      1.07 o 
   3  -8   9        1.71        5.58      2.94 o 
   4  -8   9       88.80       88.81      7.93 o 
   5  -8   9       71.78       71.01      4.84 o 
   6  -8   9       73.97       77.67      4.61 o 
   7  -8   9       73.61       72.57      3.99 o 
  -4  -7   9       18.95       22.43      2.99 o 
  -3  -7   9       44.89       47.18      2.64 o 
  -2  -7   9       53.20       55.33      2.32 o 
  -1  -7   9      100.48       92.49      2.94 o 
   0  -7   9       78.62       83.75      4.86 o 
   1  -7   9       40.00       42.01      2.10 o 
   2  -7   9      181.56      163.63      4.04 o 
   3  -7   9       88.22       92.00      5.10 o 
   4  -7   9        7.90       11.74      3.08 o 
   5  -7   9       85.65       94.24      8.26 o 
   6  -7   9       24.70       26.18      2.63 o 
   7  -7   9       65.54       68.79      6.40 o 
  -5  -6   9        6.49        4.94      2.31 o 
  -4  -6   9       49.41       47.35      7.05 o 
  -3  -6   9      167.03      177.11      6.55 o 
  -2  -6   9      190.30      171.44      6.05 o 
  -1  -6   9      265.17      155.72     94.48 o 
   0  -6   9      466.84      471.45     11.86 o 
   1  -6   9      464.94      476.71      6.58 o 
   2  -6   9      253.33      241.04      3.54 o 
   3  -6   9      571.03      579.54     14.90 o 
   4  -6   9      353.79      372.78     10.94 o 
   5  -6   9       25.17       30.79      6.68 o 
   6  -6   9       42.77       44.28      2.83 o 
   7  -6   9       40.64       41.27      6.07 o 
   8  -6   9       40.68       44.88      3.46 o 
  -6  -5   9       24.45       29.15      3.57 o 
  -5  -5   9        8.29        7.09      4.98 o 
  -4  -5   9       63.62       63.86      3.83 o 
  -3  -5   9       11.77       16.45      2.79 o 
  -2  -5   9      194.61      178.72      4.79 o 
  -1  -5   9      270.24      278.64      5.97 o 
   0  -5   9      160.98      176.34      6.58 o 
   1  -5   9      325.67      304.98      5.95 o 
   2  -5   9      400.61      394.01      5.00 o 
   3  -5   9      111.04      120.99      4.95 o 
   5  -5   9      261.47      259.92      6.69 o 
   6  -5   9       73.09       71.72      7.43 o 
   7  -5   9       53.41       55.35      3.14 o 
   8  -5   9       20.13       20.77     15.89 o 
  -6  -4   9       16.69        9.65      3.99 o 
  -5  -4   9       56.85       64.44      4.54 o 
  -4  -4   9      115.73      130.46      5.78 o 
  -3  -4   9      119.77       94.25      6.06 o 
  -2  -4   9       28.62       38.70      4.55 o 
  -1  -4   9      217.08      227.63      5.01 o 
   0  -4   9      595.36      578.97     10.61 o 
   1  -4   9      136.35      141.88      4.37 o 
   2  -4   9      297.78      300.40      3.75 o 
   3  -4   9      477.79      480.42     11.60 o 
   4  -4   9      138.63      124.30      4.92 o 
   5  -4   9      390.54      395.94     16.37 o 
   6  -4   9      310.64      310.63     11.91 o 
   7  -4   9       77.16       75.67      4.19 o 
   8  -4   9       45.88       50.52      3.33 o 
  -7  -3   9       43.94       45.55      5.60 o 
  -6  -3   9       22.40       25.31      3.23 o 
  -5  -3   9      140.90      143.35      5.84 o 
  -4  -3   9       18.46       22.39      2.82 o 
  -3  -3   9      245.45      229.30      6.18 o 
  -2  -3   9      287.39      302.49      6.08 o 
  -1  -3   9       66.43       64.03      2.73 o 
   0  -3   9      264.53      246.35      5.63 o 
   1  -3   9      649.28      654.18     11.11 o 
   2  -3   9      257.38      277.85      5.04 o 
   3  -3   9      183.23      189.52      3.22 o 
   4  -3   9      125.43      116.34      3.14 o 
   5  -3   9       74.11       81.18      3.33 o 
   6  -3   9      162.14      159.04      4.19 o 
   7  -3   9       60.39       69.14      5.05 o 
   8  -3   9       44.93       49.96      3.07 o 
  -7  -2   9        3.58        2.24      2.79 o 
  -6  -2   9       77.86       77.18      5.27 o 
  -5  -2   9       87.41       94.30      4.08 o 
  -4  -2   9      336.47      294.66      6.95 o 
  -3  -2   9      120.95      139.81      4.01 o 
  -2  -2   9      226.70      248.87      5.36 o 
  -1  -2   9      819.93      774.60     12.13 o 
   0  -2   9       25.22       24.98      1.76 o 
   1  -2   9      187.37      176.47      3.50 o 
   2  -2   9      688.55      670.45     10.26 o 
   3  -2   9      112.20      109.19      2.13 o 
   4  -2   9       57.94       59.30      1.63 o 
   5  -2   9       60.23       59.14      3.92 o 
   6  -2   9        4.27        3.22      1.64 o 
   7  -2   9       43.03       49.62      3.18 o 
  -8  -1   9       43.64       59.80      7.13 o 
  -7  -1   9       17.73       16.01      5.67 o 
  -6  -1   9       96.37      108.34      5.58 o 
  -5  -1   9        0.36        0.67      2.76 o 
  -4  -1   9       98.57      101.61      4.37 o 
  -3  -1   9      416.19      416.02      8.41 o 
  -2  -1   9      123.61      121.59      3.82 o 
  -1  -1   9      163.66      166.09      4.04 o 
   0  -1   9      281.03      285.73      6.15 o 
   1  -1   9      205.91      200.05      3.00 o 
   2  -1   9      107.04      105.34      2.94 o 
   3  -1   9      425.28      396.94      7.45 o 
   4  -1   9      267.99      287.52      4.23 o 
   5  -1   9      108.52       99.49      4.20 o 
   6  -1   9       16.28       17.47      1.75 o 
   7  -1   9       25.87       29.97      2.70 o 
  -8   0   9        4.27        2.66      2.70 o 
  -7   0   9      103.85      108.67      4.45 o 
  -6   0   9       38.69       46.99      6.48 o 
  -5   0   9      183.78      163.97      4.54 o 
  -4   0   9       26.46       33.16      3.69 o 
  -3   0   9        3.51        9.67      3.89 o 
  -2   0   9      740.93      746.43     12.49 o 
  -1   0   9       83.95       83.87      2.80 o 
   0   0   9      186.65      188.04      3.28 o 
   1   0   9      254.32      245.66      4.00 o 
   2   0   9       18.47       17.88      1.28 o 
   3   0   9       46.99       45.85      1.91 o 
   4   0   9      222.43      222.17      4.34 o 
   5   0   9       76.37       63.64      4.81 o 
   6   0   9       67.67       71.26      3.65 o 
   7   0   9        9.51       12.12      3.36 o 
  -8   1   9       10.98        6.41      3.25 o 
  -7   1   9       95.57       88.93      5.28 o 
  -6   1   9       86.06       80.67      5.57 o 
  -5   1   9      276.12      275.55     14.66 o 
  -4   1   9      763.14      784.02     13.85 o 
  -3   1   9      172.91      171.75      3.73 o 
  -2   1   9       75.72       76.62      2.13 o 
  -1   1   9      323.36      307.27      5.23 o 
   0   1   9      643.22      639.77      7.94 o 
   1   1   9      154.66      152.57      3.36 o 
   2   1   9      116.50      104.71      2.13 o 
   3   1   9       39.62       44.20      1.60 o 
   4   1   9        9.78       10.80      0.99 o 
   5   1   9       23.25       21.93      1.87 o 
   6   1   9       45.77       43.73      1.86 o 
  -8   2   9       82.16       79.76      4.61 o 
  -7   2   9        7.80       14.43      3.85 o 
  -6   2   9       63.57       61.03      4.54 o 
  -5   2   9      189.43      177.43      5.25 o 
  -4   2   9       45.34       53.54      3.42 o 
  -3   2   9     1065.12     1072.66     17.58 o 
  -2   2   9      187.28      183.14      3.52 o 
  -1   2   9       57.93       56.94      2.13 o 
   0   2   9      167.32      172.83      3.69 o 
   1   2   9      200.05      189.54      2.71 o 
   2   2   9      200.89      187.82      5.00 o 
   3   2   9      103.08      101.39      2.59 o 
   4   2   9        9.39       12.31      1.36 o 
   5   2   9        8.83       11.07      1.37 o 
  -8   3   9       55.47       55.09      3.76 o 
  -7   3   9       81.96       87.79      3.13 o 
  -6   3   9       21.30       21.38      3.15 o 
  -5   3   9       96.89      107.02      3.12 o 
  -4   3   9       49.35       51.84      2.17 o 
  -3   3   9       89.01       88.67      2.23 o 
  -2   3   9      444.88      447.52      5.76 o 
  -1   3   9      449.64      438.49      7.36 o 
   0   3   9       56.13       59.84      2.06 o 
   1   3   9       64.25       58.77      1.79 o 
   2   3   9      161.82      152.71      6.37 o 
   3   3   9       94.82       83.99      6.76 o 
   4   3   9       47.89       44.92      4.11 o 
  -7   4   9       38.88       46.08      2.81 o 
  -6   4   9      208.10      196.39      4.09 o 
  -5   4   9        2.86        8.16      2.86 o 
  -4   4   9      142.73      133.72      2.44 o 
  -3   4   9       35.41       32.26      0.88 o 
  -2   4   9       36.10       34.98      2.29 o 
  -1   4   9      192.44      185.80      6.72 o 
   0   4   9      160.14      156.96      9.58 o 
   1   4   9       79.28       74.13      4.66 o 
   2   4   9       16.31       13.54      5.98 o 
   3   4   9       24.70       26.13      3.85 o 
  -7   5   9        2.19        1.63      1.56 o 
  -6   5   9       35.14       39.50      1.94 o 
  -5   5   9      108.26      111.68      2.23 o 
  -4   5   9       28.20       22.10      3.78 o 
  -3   5   9       45.74       56.55      7.08 o 
  -2   5   9       28.63       25.84      3.67 o 
  -1   5   9        5.68        4.95      3.05 o 
   0   5   9       23.77       24.33      3.71 o 
   1   5   9       53.69       48.15      4.77 o 
   2   5   9       18.68       17.91      4.07 o 
  -6   6   9        0.15       -0.29      2.97 o 
  -5   6   9       34.13       39.60      4.51 o 
  -4   6   9       61.94       88.81      8.55 o 
  -3   6   9       25.20       36.33      7.34 o 
  -2   6   9       27.83       25.21      4.04 o 
  -1   6   9       16.93       26.09      4.04 o 
   0   6   9       21.04       21.40      4.26 o 
   1   6   9        4.81        5.36      6.79 o 
   2 -10  10        4.65        2.86      3.49 o 
   3 -10  10       38.91       37.51      7.96 o 
  -1  -9  10       11.90       12.08      1.77 o 
   0  -9  10       12.72       13.29      1.50 o 
   1  -9  10       22.41       22.50      1.87 o 
   2  -9  10       48.32       38.36     26.94 o 
   3  -9  10       12.34       16.15      3.93 o 
   4  -9  10       22.64       17.32      6.97 o 
   5  -9  10      126.70      135.45     10.86 o 
   6  -9  10       25.10       22.17      7.82 o 
  -2  -8  10       74.64       72.53      2.88 o 
  -1  -8  10       40.02       40.88      2.73 o 
   0  -8  10      206.69      200.26      4.17 o 
   1  -8  10       48.83       49.13      2.09 o 
   2  -8  10       40.49       43.48      4.62 o 
   3  -8  10      150.46      144.15      6.61 o 
   4  -8  10        2.35        6.31      3.34 o 
   5  -8  10       56.62       64.11      4.95 o 
   6  -8  10      102.11      106.08      4.41 o 
  -4  -7  10       28.46       29.12      3.76 o 
  -3  -7  10       71.03       78.78      4.23 o 
  -2  -7  10       31.11       30.17      3.95 o 
  -1  -7  10       41.21       36.40      1.88 o 
   0  -7  10       36.10       30.77      2.05 o 
   1  -7  10      251.54      251.27      3.86 o 
   2  -7  10      217.40      203.17      5.86 o 
   3  -7  10       20.09       22.72      6.61 o 
   4  -7  10      177.40      187.64      7.05 o 
   5  -7  10       29.67       26.17      3.89 o 
   6  -7  10       22.44       26.73      4.48 o 
   7  -7  10      116.32      121.92      4.72 o 
  -5  -6  10       14.58        6.19      5.50 o 
  -4  -6  10        8.12        5.21      2.77 o 
  -3  -6  10      160.72      178.40      5.56 o 
  -2  -6  10      132.99      131.12      6.17 o 
  -1  -6  10      381.26      383.08      8.14 o 
   0  -6  10       89.03       92.24      4.29 o 
   1  -6  10       70.37       70.60      2.83 o 
   2  -6  10      761.15      730.25      9.53 o 
   3  -6  10      290.75      314.94     10.02 o 
   4  -6  10      298.54      295.38      8.99 o 
   5  -6  10      126.17      117.74      5.36 o 
   6  -6  10       61.41       65.56      3.35 o 
   7  -6  10       33.24       42.50      3.76 o 
  -5  -5  10       16.91       16.00      3.73 o 
  -4  -5  10       24.47       34.81      5.32 o 
  -3  -5  10        2.14        2.61      4.38 o 
  -2  -5  10      174.51      167.90      5.95 o 
  -1  -5  10      242.01      271.51      8.79 o 
   0  -5  10      439.84      434.51      8.28 o 
   1  -5  10      324.79      312.88      7.33 o 
   2  -5  10       15.71       22.18      4.50 o 
   3  -5  10      448.27      460.78     15.93 o 
   4  -5  10      342.94      350.58     10.09 o 
   5  -5  10      111.99      106.02      3.72 o 
   6  -5  10      128.97      127.86      6.43 o 
   7  -5  10       26.70       25.61      2.74 o 
  -6  -4  10       28.87       35.59      5.08 o 
  -5  -4  10       51.22       51.17      4.83 o 
  -4  -4  10      142.48      159.90      6.92 o 
  -3  -4  10        1.35        1.83      2.60 o 
  -2  -4  10       21.08       21.19      2.84 o 
  -1  -4  10       56.68       62.76      3.65 o 
   0  -4  10       82.32       74.00      2.92 o 
   1  -4  10      827.39      835.26     14.92 o 
   2  -4  10      103.63      105.69      2.29 o 
   3  -4  10       45.19       41.52      0.95 o 
   4  -4  10       37.91       31.85      3.30 o 
   5  -4  10      191.91      192.47      6.62 o 
   6  -4  10      124.58      126.36      7.10 o 
   7  -4  10       44.43       38.97      7.28 o 
  -6  -3  10        0.43        0.83      3.40 o 
  -5  -3  10       30.34       30.46      4.00 o 
  -4  -3  10       51.12       51.03      3.39 o 
  -3  -3  10      249.45      231.78      8.62 o 
  -2  -3  10       50.81       64.19      6.39 o 
  -1  -3  10        1.73        1.84      2.24 o 
   0  -3  10      271.39      251.09      5.61 o 
   1  -3  10        0.60        2.06      1.61 o 
   2  -3  10      887.48      905.87     13.25 o 
   3  -3  10      419.80      404.82      5.85 o 
   4  -3  10       26.88       33.48      2.62 o 
   5  -3  10       86.50       89.50      4.84 o 
   6  -3  10       64.86       54.44      2.75 o 
   7  -3  10       70.77       79.63      3.97 o 
  -7  -2  10       68.69       68.84      4.99 o 
  -6  -2  10       49.26       54.19      5.12 o 
  -5  -2  10       52.03       53.46      4.39 o 
  -4  -2  10       18.65       19.84      3.62 o 
  -3  -2  10      177.87      181.58      5.60 o 
  -2  -2  10      511.27      525.91      9.20 o 
  -1  -2  10       47.15       47.34      6.57 o 
   0  -2  10      120.71      121.09      3.01 o 
   1  -2  10       11.00       14.45      1.13 o 
   2  -2  10       52.18       50.26      2.20 o 
   3  -2  10       90.25       86.88      2.46 o 
   4  -2  10      197.23      207.20      6.42 o 
   5  -2  10       77.88       82.45      3.25 o 
   6  -2  10        5.83        7.57      2.42 o 
   7  -2  10       19.98       22.58      2.67 o 
  -7  -1  10       61.00       57.92     11.43 o 
  -6  -1  10      213.18      239.66      6.55 o 
  -5  -1  10      173.35      170.12      6.25 o 
  -4  -1  10      237.89      235.32      5.48 o 
  -3  -1  10      191.33      205.21      5.61 o 
  -2  -1  10      154.23      151.38      4.36 o 
  -1  -1  10     1106.96     1092.10     17.33 o 
   0  -1  10       72.68       78.63      2.83 o 
   1  -1  10      275.82      282.98      3.79 o 
   2  -1  10       90.24       84.01      2.32 o 
   3  -1  10        3.03        6.71      0.94 o 
   4  -1  10      104.89      103.47      3.98 o 
   5  -1  10       52.98       42.77      3.30 o 
   6  -1  10       69.92       75.02      2.58 o 
  -7   0  10        5.07        7.11      2.65 o 
  -6   0  10       49.24       51.61      4.06 o 
  -5   0  10      117.34      119.90     10.72 o 
  -4   0  10      180.41      180.17      4.53 o 
  -3   0  10      380.74      382.51      7.84 o 
  -2   0  10      102.12      101.41      3.39 o 
  -1   0  10      284.19      294.83      6.65 o 
   0   0  10      592.07      584.24      7.69 o 
   1   0  10      353.82      346.75      6.98 o 
   2   0  10      155.44      145.43      2.90 o 
   3   0  10      136.56      137.78      2.33 o 
   4   0  10       68.19       63.74      2.10 o 
   5   0  10       11.24       11.65      1.42 o 
   6   0  10       24.76       23.44      2.22 o 
  -7   1  10       22.40       27.91      3.38 o 
  -6   1  10       11.50       10.08      3.88 o 
  -5   1  10       75.40       73.11      2.89 o 
  -4   1  10      163.66      177.83      4.86 o 
  -3   1  10       83.55       80.17      2.54 o 
  -2   1  10      510.95      522.98      8.15 o 
  -1   1  10      112.99      111.94      3.43 o 
   0   1  10      297.97      304.44      4.57 o 
   1   1  10      350.30      327.38      6.70 o 
   2   1  10      135.75      134.10      3.89 o 
   3   1  10      201.17      194.06      5.43 o 
   4   1  10       36.40       31.15      1.36 o 
   5   1  10       55.92       53.70      2.57 o 
  -7   2  10       41.63       44.12      2.89 o 
  -6   2  10       37.12       44.84      3.06 o 
  -5   2  10       26.73       32.83      3.31 o 
  -4   2  10      111.97      119.43      2.90 o 
  -3   2  10       65.89       62.61      2.34 o 
  -2   2  10       41.86       35.56      1.38 o 
  -1   2  10      150.89      142.53      2.23 o 
   0   2  10       62.64       66.62      6.28 o 
   1   2  10       54.49       59.27      6.07 o 
   2   2  10      106.25       98.23      1.92 o 
   3   2  10       73.51       69.34      2.20 o 
   4   2  10       33.31       33.83      2.88 o 
  -7   3  10       50.71       54.11      4.51 o 
  -6   3  10       64.35       58.39      4.55 o 
  -5   3  10       46.60       49.31      5.19 o 
  -4   3  10       10.87       11.39      1.51 o 
  -3   3  10      132.36      131.72      2.85 o 
  -2   3  10       49.78       53.76      1.79 o 
  -1   3  10       24.19       28.69      1.78 o 
   0   3  10       42.21       37.82      2.13 o 
   1   3  10       14.31       14.00      1.70 o 
   2   3  10       48.39       54.72      3.89 o 
   3   3  10        4.74        4.40      4.88 o 
   4   3  10       28.96       37.32      3.82 o 
  -7   4  10       42.66       47.49      3.23 o 
  -6   4  10       58.69       50.45      2.02 o 
  -5   4  10       92.24      101.74      4.00 o 
  -4   4  10       56.44       52.58      1.70 o 
  -3   4  10       31.33       29.60      2.54 o 
  -2   4  10      131.41      142.72      5.84 o 
  -1   4  10       85.26       90.50      4.92 o 
   0   4  10       33.81       40.00      6.50 o 
   1   4  10       34.93       33.14      3.82 o 
   2   4  10       18.10       16.88      6.06 o 
  -6   5  10       27.44       23.87      1.33 o 
  -5   5  10       40.44       43.71      4.59 o 
  -4   5  10       78.55       68.08      5.14 o 
  -3   5  10       37.97       40.48      4.26 o 
  -2   5  10       14.76       14.75      3.56 o 
  -1   5  10       49.68       46.31      4.48 o 
   0   5  10       38.44       45.47      7.89 o 
   1   5  10       31.78       36.77      4.44 o 
  -4   6  10       23.80       24.99      4.37 o 
  -3   6  10       43.87       60.44      5.17 o 
  -2   6  10       20.83       26.09      4.22 o 
   0  -9  11       35.37       31.56      4.33 o 
   1  -9  11       96.62      106.41      8.62 o 
   2  -9  11       53.52       42.28     28.13 o 
   3  -9  11       36.80       40.11      4.81 o 
   4  -9  11       80.65       83.12      5.95 o 
  -2  -8  11       33.93       34.09      3.72 o 
  -1  -8  11       31.55       28.22      2.72 o 
   0  -8  11       63.20       62.51      2.08 o 
   1  -8  11       70.63       70.61      2.38 o 
   2  -8  11      174.00      172.36      6.05 o 
   3  -8  11      109.80      107.93     10.02 o 
   4  -8  11       57.02       58.72      4.99 o 
   5  -8  11      126.22      140.44      6.94 o 
   6  -8  11       16.17       14.77      5.22 o 
  -3  -7  11       42.98       43.80      2.70 o 
  -2  -7  11       62.95       63.07      3.28 o 
  -1  -7  11       35.58       33.04      3.64 o 
   0  -7  11       36.29       31.55      2.36 o 
   1  -7  11       47.28       47.70      2.13 o 
   2  -7  11       30.28       29.12      3.83 o 
   3  -7  11      129.00      137.36      6.24 o 
   4  -7  11       44.78       50.57      4.51 o 
   5  -7  11       78.82       80.88      5.25 o 
   6  -7  11       63.20       74.34     13.41 o 
  -4  -6  11       12.11       11.57      4.11 o 
  -3  -6  11       22.68       34.02      3.38 o 
  -2  -6  11       82.97       76.06      6.88 o 
  -1  -6  11      120.63      129.52      4.56 o 
   0  -6  11      102.71      112.36      6.47 o 
   1  -6  11      144.14      144.23      2.59 o 
   2  -6  11       96.82       86.75      1.87 o 
   3  -6  11       45.72       49.36      7.56 o 
   4  -6  11      159.92      155.20      6.42 o 
   5  -6  11       27.95       24.63      2.68 o 
   6  -6  11       44.55       44.04      4.51 o 
  -5  -5  11        9.43        8.04      4.14 o 
  -4  -5  11       19.77       22.25      3.31 o 
  -3  -5  11       35.04       33.69      3.73 o 
  -2  -5  11       57.24       55.68      3.45 o 
  -1  -5  11      127.36      130.95      4.35 o 
   0  -5  11      309.16      319.57      8.15 o 
   1  -5  11      174.59      166.41      4.94 o 
   2  -5  11      294.84      301.45      7.92 o 
   3  -5  11      185.33      206.24      7.52 o 
   4  -5  11       95.90       84.41      4.88 o 
   5  -5  11      106.44      110.37      5.93 o 
   6  -5  11       39.30       41.75      3.58 o 
   7  -5  11       38.81       38.44      6.53 o 
  -5  -4  11       43.91       43.60      7.91 o 
  -4  -4  11       30.59       34.53      3.40 o 
  -3  -4  11       35.88       35.18      5.27 o 
  -2  -4  11        8.18       12.69      2.41 o 
  -1  -4  11       25.82       27.80      2.97 o 
   0  -4  11       88.62       83.00      3.09 o 
   1  -4  11       74.57       74.75      3.42 o 
   2  -4  11       99.04      110.93      2.52 o 
   3  -4  11      222.71      216.26      4.59 o 
   4  -4  11       97.21       98.20      7.63 o 
   5  -4  11       74.40       91.86      5.34 o 
   6  -4  11       85.15       80.14      3.43 o 
   7  -4  11       32.36       38.38      3.78 o 
  -6  -3  11       18.34       14.01      3.89 o 
  -5  -3  11       27.26       29.77      3.39 o 
  -4  -3  11      136.54      143.12      6.05 o 
  -3  -3  11      151.19      156.41      7.16 o 
  -2  -3  11       76.18       83.32      4.59 o 
  -1  -3  11      120.25      120.64      4.19 o 
   0  -3  11       21.73       21.79      2.59 o 
   1  -3  11       81.39       88.61      3.32 o 
   2  -3  11      154.94      161.38      3.39 o 
   3  -3  11       58.82       53.60      5.32 o 
   4  -3  11      174.89      192.41      6.56 o 
   5  -3  11      100.80       99.01      7.41 o 
   6  -3  11       73.45       70.41      3.07 o 
  -6  -2  11      103.13       95.43      5.41 o 
  -5  -2  11       45.90       56.96      8.84 o 
  -4  -2  11      105.58       96.08      3.98 o 
  -3  -2  11      160.86      159.96      4.56 o 
  -2  -2  11      320.96      333.19      7.61 o 
  -1  -2  11      406.53      384.87      7.07 o 
   0  -2  11      110.21      104.86      2.97 o 
   1  -2  11      141.08      149.11      3.08 o 
   2  -2  11       83.76       81.17      4.26 o 
   3  -2  11       31.53       30.42      2.14 o 
   4  -2  11       32.80       39.08      1.46 o 
   5  -2  11       70.15       61.28      3.04 o 
   6  -2  11       25.48       26.36      2.15 o 
  -7  -1  11       19.28       16.48      4.15 o 
  -6  -1  11       44.95       54.01      4.60 o 
  -5  -1  11      180.11      186.39      5.30 o 
  -4  -1  11      209.09      205.46      5.27 o 
  -3  -1  11      131.55      137.37      3.93 o 
  -2  -1  11      322.17      331.52      8.42 o 
  -1  -1  11      283.06      280.72      6.04 o 
   0  -1  11      374.86      376.35      8.22 o 
   1  -1  11      403.40      381.63      6.89 o 
   2  -1  11       81.36       81.74      4.15 o 
   3  -1  11       91.72       90.26      1.90 o 
   4  -1  11       26.43       27.81      2.03 o 
   5  -1  11       14.93        6.95      3.38 o 
   6  -1  11       12.80       12.69      1.71 o 
  -7   0  11       13.57       16.61      2.88 o 
  -6   0  11        3.07        4.41      4.07 o 
  -5   0  11       26.67       24.21      4.09 o 
  -4   0  11       69.31       68.94      3.39 o 
  -3   0  11      108.03      115.53      3.99 o 
  -2   0  11      220.23      212.69      4.84 o 
  -1   0  11       46.48       45.81      1.86 o 
   0   0  11      218.74      228.33      4.04 o 
   1   0  11      218.47      206.75      4.39 o 
   2   0  11      203.84      189.03      4.51 o 
   3   0  11      161.88      162.07      4.32 o 
   4   0  11       81.69       77.56      2.74 o 
   5   0  11       19.92       20.97      1.54 o 
  -7   1  11       11.12       15.20      2.60 o 
  -6   1  11       22.56       32.56      3.23 o 
  -5   1  11       30.08       28.57      2.25 o 
  -4   1  11        3.80        5.68      2.08 o 
  -3   1  11       42.29       46.19      1.97 o 
  -2   1  11       57.49       53.82      2.12 o 
  -1   1  11      113.23      112.43      2.12 o 
   0   1  11      111.59      104.20      2.59 o 
   1   1  11       16.90       19.59      1.84 o 
   2   1  11       75.20       71.81      1.93 o 
   3   1  11       89.23       79.37      3.36 o 
   4   1  11       59.03       53.07      3.59 o 
  -6   2  11       48.02       44.11      3.09 o 
  -5   2  11       77.80       76.10      3.21 o 
  -4   2  11       49.51       60.42      2.12 o 
  -3   2  11       83.66       76.92      2.17 o 
  -2   2  11        6.10        6.42      1.20 o 
  -1   2  11       61.47       62.09      1.53 o 
   0   2  11       83.56       72.77      2.01 o 
   1   2  11       40.37       35.62      1.26 o 
   2   2  11       23.48       22.38      1.06 o 
   3   2  11        7.72        9.36      2.57 o 
   4   2  11       16.71       16.84      2.90 o 
  -6   3  11       42.28       38.59      2.51 o 
  -5   3  11       28.60       34.59      2.11 o 
  -4   3  11       76.86       74.63      2.02 o 
  -3   3  11       66.20       58.75      2.25 o 
  -2   3  11       59.90       66.82      2.45 o 
  -1   3  11       22.47       21.26      2.42 o 
   0   3  11        6.37       10.72      2.79 o 
   1   3  11       45.55       41.87      6.06 o 
   2   3  11       35.03       36.18      3.63 o 
   3   3  11       11.82       11.89      5.39 o 
  -5   4  11       28.96       36.30      2.11 o 
  -4   4  11       57.68       45.35      7.34 o 
  -3   4  11       47.66       48.96      4.44 o 
  -2   4  11       75.40       77.18      4.99 o 
  -1   4  11       77.24       80.00      8.04 o 
   0   4  11       24.78       28.95      3.82 o 
   1   4  11       22.09       24.99      3.82 o 
  -4   5  11       34.52       35.85      4.70 o 
  -3   5  11       38.51       54.57      4.92 o 
  -2   5  11       35.42       34.46      4.48 o 
  -1   5  11       28.48       32.77      7.60 o 
  -1  -8  12       26.60       25.32      1.81 o 
   0  -8  12       16.35       16.52      2.18 o 
   1  -8  12       22.43       25.89      4.18 o 
   2  -8  12       66.05       54.76     32.15 o 
   3  -8  12       62.68       61.47      5.43 o 
   4  -8  12       65.43       65.43      5.58 o 
  -2  -7  12       18.33       22.72      2.25 o 
  -1  -7  12       91.77       91.24      4.91 o 
   0  -7  12       79.13       82.20      3.13 o 
   1  -7  12       50.72       56.38      1.76 o 
   2  -7  12       27.61       27.75      3.52 o 
   3  -7  12       16.86       26.90      4.07 o 
   4  -7  12       94.03       98.79      5.91 o 
   5  -7  12       62.49       67.19      5.39 o 
  -3  -6  12       13.32       19.26      3.45 o 
  -2  -6  12        9.03        7.42      4.85 o 
  -1  -6  12        4.18        2.47      3.06 o 
   0  -6  12       42.61       47.19      3.17 o 
   1  -6  12      180.66      172.83      5.80 o 
   2  -6  12       98.55       94.57      7.41 o 
   3  -6  12       28.34       35.67      4.15 o 
   4  -6  12       32.54       36.77      4.18 o 
   5  -6  12       42.33       39.86      3.11 o 
   6  -6  12       84.61       96.58      4.22 o 
  -4  -5  12       38.67       40.46      7.43 o 
  -3  -5  12       82.41       79.03      5.46 o 
  -2  -5  12      149.17      156.48      6.21 o 
  -1  -5  12       61.42       67.81      4.55 o 
   0  -5  12       36.42       35.16      5.96 o 
   1  -5  12       98.24       90.64      3.60 o 
   2  -5  12      158.11      161.74      5.32 o 
   3  -5  12      356.65      370.43     15.23 o 
   4  -5  12       71.50       68.59      7.74 o 
   5  -5  12       27.43       33.02      3.47 o 
   6  -5  12       50.49       54.54      3.92 o 
  -5  -4  12       52.73       58.35      4.23 o 
  -4  -4  12       21.71       22.71      3.36 o 
  -3  -4  12       66.71       68.15      4.38 o 
  -2  -4  12      143.50      140.52      4.63 o 
  -1  -4  12      184.32      187.62     11.96 o 
   0  -4  12      170.25      160.98      5.12 o 
   1  -4  12       23.14       22.72      2.30 o 
   2  -4  12       20.24       21.08      0.98 o 
   3  -4  12      103.97       91.56      4.28 o 
   4  -4  12      144.56      153.80      6.02 o 
   5  -4  12       81.60       83.07      6.37 o 
   6  -4  12       17.30       20.93      2.48 o 
  -5  -3  12       59.30       57.36      5.17 o 
  -4  -3  12       73.24       74.40      4.90 o 
  -3  -3  12       68.55       75.27      3.49 o 
  -2  -3  12       64.59       66.09      3.29 o 
  -1  -3  12      159.05      159.64      5.27 o 
   0  -3  12      281.75      274.49      7.85 o 
   1  -3  12      130.91      134.59      3.40 o 
   2  -3  12      138.03      129.59      2.84 o 
   3  -3  12       16.94       15.83      3.96 o 
   4  -3  12       31.71       39.21      2.30 o 
   5  -3  12      111.13      107.36      5.41 o 
   6  -3  12       40.68       39.49      3.23 o 
  -6  -2  12       14.66       14.68      7.01 o 
  -5  -2  12       17.63       19.24      4.28 o 
  -4  -2  12       66.11       68.09      3.47 o 
  -3  -2  12      115.71      106.18      3.85 o 
  -2  -2  12       57.67       70.15      3.55 o 
  -1  -2  12       92.21       79.43      2.88 o 
   0  -2  12      114.14      118.17      5.01 o 
   1  -2  12      246.34      241.75      3.67 o 
   2  -2  12      178.65      163.57      3.22 o 
   3  -2  12       95.54       97.81      2.59 o 
   4  -2  12       40.50       40.89      1.42 o 
   5  -2  12       22.19       25.43      3.42 o 
  -6  -1  12       15.79       16.26      6.61 o 
  -5  -1  12       16.90       18.50      2.64 o 
  -4  -1  12       41.56       47.14      5.43 o 
  -3  -1  12       71.53       70.31      5.32 o 
  -2  -1  12      124.72      128.99      5.43 o 
  -1  -1  12       84.43       77.13      4.77 o 
   0  -1  12       32.27       35.71      2.67 o 
   1  -1  12       88.40       83.55      2.73 o 
   2  -1  12       84.49       79.37      2.71 o 
   3  -1  12       42.24       43.81      1.47 o 
   4  -1  12       57.84       50.63      2.10 o 
   5  -1  12        9.84       13.40      4.70 o 
  -6   0  12       46.62       54.31      4.29 o 
  -5   0  12       38.73       41.47      4.46 o 
  -4   0  12       60.48       61.90      3.21 o 
  -3   0  12       39.65       37.44      2.88 o 
  -2   0  12       92.56       82.80      2.54 o 
  -1   0  12       79.52       71.70      2.26 o 
   0   0  12      103.01      103.90      2.10 o 
   1   0  12       33.12       32.08      1.62 o 
   2   0  12       47.70       48.93      2.27 o 
   3   0  12       57.96       53.76      1.98 o 
   4   0  12       24.46       23.63      1.65 o 
  -6   1  12       12.55       24.33      5.50 o 
  -5   1  12       40.39       39.40      2.44 o 
  -4   1  12       28.13       32.30      4.97 o 
  -3   1  12       60.38       65.08      2.27 o 
  -2   1  12       53.11       45.15      1.78 o 
  -1   1  12       75.59       72.26      1.88 o 
   0   1  12       77.95       68.87      2.20 o 
   1   1  12       70.73       64.03      2.13 o 
   2   1  12       32.36       34.44      1.39 o 
   3   1  12       52.44       46.73      2.37 o 
  -5   2  12       49.09       44.61      4.13 o 
  -4   2  12       35.66       36.93      2.18 o 
  -3   2  12       50.51       47.70      2.01 o 
  -2   2  12       43.73       43.77      1.42 o 
  -1   2  12       84.66       85.48      3.63 o 
   0   2  12       54.51       47.76      2.31 o 
   1   2  12       44.35       37.44      7.19 o 
   2   2  12       43.06       43.78      5.69 o 
  -5   3  12       39.05       44.88      4.68 o 
  -4   3  12       70.13       64.33      4.94 o 
  -3   3  12       33.25       26.57      1.98 o 
  -2   3  12       26.83       30.31      6.24 o 
  -1   3  12       16.35       15.93      3.30 o 
   0   3  12       32.00       35.85      3.60 o 
   1   3  12       24.84       25.84      5.91 o 
  -3   4  12       57.07       62.28      5.17 o 
  -2   4  12       45.74       61.47      8.07 o 
  -1   4  12       17.86       20.44      3.78 o 
   1  -8  13       40.28       49.87      8.33 o 
   2  -8  13       36.02       35.52      5.10 o 
  -1  -7  13       13.36       15.29      2.35 o 
   0  -7  13       65.37       62.25      2.65 o 
   1  -7  13       51.67       54.88      3.80 o 
   2  -7  13       74.80       76.85      5.80 o 
   3  -7  13       30.51       38.06      4.81 o 
   4  -7  13       62.31       67.41      5.50 o 
  -2  -6  13       49.27       58.11      4.61 o 
  -1  -6  13        8.62       12.14      5.49 o 
   0  -6  13        9.81        9.50      2.61 o 
   1  -6  13       40.77       41.10      3.08 o 
   2  -6  13       44.32       43.67      7.74 o 
   3  -6  13       40.28       44.99      7.67 o 
   4  -6  13       24.11       27.67      7.05 o 
  -3  -5  13       74.38       78.86      4.52 o 
  -2  -5  13       94.09       99.26      5.27 o 
  -1  -5  13      174.03      175.98      5.45 o 
   0  -5  13       49.89       52.62      3.93 o 
   1  -5  13       74.09       72.47      5.67 o 
   2  -5  13       59.11       60.07      4.73 o 
   3  -5  13      112.80      113.10      5.72 o 
   4  -5  13       33.88       30.86      3.89 o 
   5  -5  13       25.57       24.55      4.13 o 
  -4  -4  13        2.95        3.52      2.82 o 
  -3  -4  13       49.15       51.20      3.68 o 
  -2  -4  13      121.09      120.66      5.36 o 
  -1  -4  13      174.53      174.52      5.13 o 
   0  -4  13      202.67      200.80      5.25 o 
   1  -4  13       87.35       95.57      5.57 o 
   2  -4  13      102.81       98.80      5.43 o 
   3  -4  13       67.45       62.61      4.37 o 
   4  -4  13       81.92       81.91      4.77 o 
   5  -4  13       34.75       35.03      2.62 o 
  -4  -3  13       37.73       44.02      3.46 o 
  -3  -3  13        0.87        3.00      2.31 o 
  -2  -3  13       26.21       26.61      3.10 o 
  -1  -3  13       41.03       37.81      5.21 o 
   0  -3  13      126.84      124.22      4.48 o 
   1  -3  13       80.49       81.12      2.55 o 
   2  -3  13       91.14       88.04      2.71 o 
   3  -3  13       33.63       33.32      3.27 o 
   4  -3  13       50.31       50.92      3.19 o 
   5  -3  13       42.53       38.42      6.24 o 
  -5  -2  13        1.72        3.27      2.93 o 
  -4  -2  13       52.34       56.64      3.87 o 
  -3  -2  13       76.42       72.43      3.33 o 
  -2  -2  13       11.49       16.02      2.14 o 
  -1  -2  13       16.76       16.60      3.32 o 
   0  -2  13       20.34       20.25      1.93 o 
   1  -2  13      121.92      122.53      3.71 o 
   2  -2  13       54.37       48.27      2.07 o 
   3  -2  13       54.91       52.49      1.77 o 
   4  -2  13       35.44       34.81      2.59 o 
  -5  -1  13       48.47       57.46      3.45 o 
  -4  -1  13        5.70        3.36      2.07 o 
  -3  -1  13       78.79       86.22      7.93 o 
  -2  -1  13      102.94      100.89      3.20 o 
  -1  -1  13       77.86       72.92      2.77 o 
   0  -1  13       21.70       26.15      2.30 o 
   1  -1  13       46.38       46.98      2.39 o 
   2  -1  13       41.52       41.60      1.79 o 
   3  -1  13       31.19       31.05      1.49 o 
   4  -1  13       21.31       20.23      2.26 o 
  -5   0  13       50.36       47.23      3.44 o 
  -4   0  13       91.24       94.73      3.94 o 
  -3   0  13       48.85       54.96      2.68 o 
  -2   0  13       78.37       75.37      2.55 o 
  -1   0  13       73.30       69.07      2.25 o 
   0   0  13      129.58      129.99      3.71 o 
   1   0  13       42.09       42.65      2.23 o 
   2   0  13       41.27       42.90      1.86 o 
   3   0  13       49.24       50.13      2.82 o 
  -5   1  13       11.79        7.89      2.50 o 
  -4   1  13       26.65       30.87      3.49 o 
  -3   1  13       57.51       55.07      2.22 o 
  -2   1  13       72.45       69.81      2.27 o 
  -1   1  13       38.10       35.57      1.43 o 
   0   1  13       44.50       44.54      3.16 o 
   1   1  13       53.89       51.00      3.10 o 
   2   1  13       40.44       35.35      1.79 o 
  -4   2  13       28.43       33.53      3.12 o 
  -3   2  13       18.95       16.16      2.17 o 
  -2   2  13       26.30       24.97      1.39 o 
  -1   2  13       77.63       72.75      4.59 o 
   0   2  13       33.30       30.24      5.69 o 
   1   2  13       11.08       16.81      2.83 o 
  -1  -6  14       38.85       40.73      6.14 o 
   0  -6  14       86.26       93.73      8.97 o 
   1  -6  14       18.61       20.53      2.85 o 
   2  -6  14       10.36       11.74      3.85 o 
   3  -6  14       21.31       24.15      4.26 o 
  -2  -5  14       56.78       54.12      5.49 o 
  -1  -5  14       18.33       19.36      3.54 o 
   0  -5  14       44.00       40.80      4.12 o 
   1  -5  14       86.32       83.20      3.96 o 
   2  -5  14       71.61       67.05      5.17 o 
   3  -5  14       16.40       14.09      3.74 o 
  -3  -4  14       30.72       42.35      7.63 o 
  -2  -4  14       30.21       25.48      3.21 o 
  -1  -4  14       89.15      103.28      6.51 o 
   0  -4  14       55.26       55.70      6.95 o 
   1  -4  14       43.70       45.19      2.06 o 
   2  -4  14       71.86       64.88      4.81 o 
   3  -4  14      114.14      106.90      5.72 o 
  -3  -3  14       39.02       40.55      6.17 o 
  -2  -3  14       29.10       25.71      2.72 o 
  -1  -3  14       56.77       54.19      5.02 o 
   0  -3  14       49.89       50.21      6.04 o 
   1  -3  14       67.93       68.24      5.14 o 
   2  -3  14       20.84       19.58      2.64 o 
   3  -3  14       26.95       33.62      3.49 o 
  -3  -2  14       10.48        6.22      4.06 o 
  -2  -2  14       25.97       27.54      3.20 o 
  -1  -2  14       55.67       59.43      6.07 o 
   0  -2  14       67.63       68.73      2.42 o 
   1  -2  14       56.08       50.69      2.20 o 
   2  -2  14       83.28       82.98      3.01 o 
   3  -2  14       43.09       46.13      3.41 o 
  -3  -1  14       51.37       58.11      3.73 o 
  -2  -1  14       49.53       48.65      2.53 o 
  -1  -1  14        7.32        5.22      2.88 o 
   0  -1  14       59.99       54.64      1.80 o 
   1  -1  14       50.32       48.00      2.44 o 
   2  -1  14       40.43       41.01      1.88 o 
  -3   0  14       39.92       44.04      2.80 o 
  -2   0  14       76.79       80.29      4.13 o 
  -1   0  14       57.15       53.14      2.09 o 
   0   0  14        6.86        4.57      1.41 o 
   1   0  14       18.15       16.47      1.94 o 
  -2   1  14       11.61       12.70      2.45 o 
  -1   1  14       61.62       61.42      3.83 o 
   0  -3  15       68.69       65.45      3.94 o 
                                                 
